# Supplementary material for: Hyaluronic acids mediate the infiltration, migration, and M2 polarization of macrophages: evaluating metabolic molecular phenotypes in gliomas
Source: Mol Oncol. 2022 Oct 10;16(22):3927–48. doi: 10.1002/1878-0261.13315 (PMC9718117; doi:10.1002/1878-0261.13315)
Supplement: Supplementary file 2 — Table S1. Basic information of 13 included cohorts. [file MOL2-16-3927-s003.xlsx]

## Sheet: Sheet1
Table S1. Basic information of thirteen included cohorts
Series accession numbers	Platform used	No. of input patients
TCGAGBM	Affymetrix Human Genome U133A Array	523
TCGALGG	Illumina RNAseq	504
CGGA311	Illumina RNAseq	311
CGGA668	Illumina RNAseq	668
GSE4271	Affymetrix Human Genome U133A Array	77
GSE4412	Affymetrix Human Genome U133A Array	85
GSE7696	Affymetrix Human Genome U133 Plus 2.0 Array	80
GSE13041	Affymetrix Human Genome U133A Array	191
GSE42669	Affymetrix Human Gene 1.0 ST Array	55
GSE43378	Affymetrix Human Genome U133 Plus 2.0 Array	50
GSE74187	Agilent-014850 Whole Human Genome Microarray 4x44K G4112F	60
GSE83300	Agilent-014850 Whole Human Genome Microarray 4x44K G4112F	50
GSE108474	Affymetrix Human Genome U133 Plus 2.0 Array	414
