# Supplementary material for: Hyaluronic acids mediate the infiltration, migration, and M2 polarization of macrophages: evaluating metabolic molecular phenotypes in gliomas
Source: Mol Oncol. 2022 Oct 10;16(22):3927–48. doi: 10.1002/1878-0261.13315 (PMC9718117; doi:10.1002/1878-0261.13315)
Supplement: Supplementary file 3 — Table S2. Basic information of included patients. [file MOL2-16-3927-s004.xlsx]

## Sheet: Sheet1
Table S2. Basic information of included patients
Dataset	sample	Age	Gender	Grade	IDH	PQ	MGMT	TP_subtype	Status
TCGA	TCGA-02-0003-01	50	Male	G4	WT	Non-Codel	Unmethylated	Proneural	Dead
TCGA	TCGA-02-0004-01	59	Male	G4	WT	NA	NA	Mesenchymal	Dead
TCGA	TCGA-02-0009-01	61	Female	G4	WT	Non-Codel	Unmethylated	Classical	Dead
TCGA	TCGA-02-0015-01	50	Male	G4	WT	Non-Codel	NA	Classical	Dead
TCGA	TCGA-02-0023-01	38	Female	G4	WT	Non-Codel	NA	Classical	Dead
TCGA	TCGA-02-0025-01	47	Male	G4	WT	Non-Codel	NA	Mesenchymal	Dead
TCGA	TCGA-02-0027-01	33	Female	G4	WT	Non-Codel	Unmethylated	Classical	Dead
TCGA	TCGA-02-0039-01	54	Male	G4	WT	Non-Codel	NA	Mesenchymal	Dead
TCGA	TCGA-02-0043-01	54	Female	G4	WT	Non-Codel	Methylated	Classical	Dead
TCGA	TCGA-02-0051-01	43	Male	G4	NA	Non-Codel	NA	Mesenchymal	Dead
TCGA	TCGA-02-0052-01	49	Male	G4	WT	Non-Codel	Unmethylated	Neural	Dead
TCGA	TCGA-02-0057-01	66	Female	G4	WT	Non-Codel	Unmethylated	Neural	Dead
TCGA	TCGA-02-0059-01	68	Female	G4	NA	Non-Codel	NA	Mesenchymal	Dead
TCGA	TCGA-02-0060-01	66	Female	G4	WT	Non-Codel	Methylated	Proneural	Dead
TCGA	TCGA-02-0064-01	50	Male	G4	WT	Non-Codel	Methylated	Mesenchymal	Dead
TCGA	TCGA-02-0068-01	57	Male	G4	WT	Non-Codel	NA	Classical	Dead
TCGA	TCGA-02-0070-01	70	Male	G4	WT	Non-Codel	NA	Classical	Alive
TCGA	TCGA-02-0071-01	53	Male	G4	WT	Non-Codel	Unmethylated	Classical	Dead
TCGA	TCGA-02-0075-01	63	Male	G4	WT	Non-Codel	Methylated	Mesenchymal	Dead
TCGA	TCGA-02-0079-01	57	Male	G4	WT	Non-Codel	NA	Mesenchymal	Dead
TCGA	TCGA-02-0083-01	59	Female	G4	WT	Non-Codel	Methylated	Neural	Dead
TCGA	TCGA-02-0085-01	63	Female	G4	WT	Non-Codel	Methylated	Mesenchymal	Dead
TCGA	TCGA-02-0086-01	45	Female	G4	WT	Non-Codel	Unmethylated	Mesenchymal	Dead
TCGA	TCGA-02-0089-01	52	Male	G4	WT	Non-Codel	Unmethylated	Neural	Dead
TCGA	TCGA-02-0099-01	46	Male	G4	WT	Non-Codel	Methylated	Mesenchymal	Dead
TCGA	TCGA-02-0102-01	42	Male	G4	WT	Non-Codel	Unmethylated	Classical	Dead
TCGA	TCGA-02-0106-01	54	Male	G4	NA	Non-Codel	NA	Mesenchymal	Dead
TCGA	TCGA-02-0107-01	56	Male	G4	WT	Non-Codel	Unmethylated	Mesenchymal	Dead
TCGA	TCGA-02-0111-01	56	Male	G4	NA	Non-Codel	NA	Mesenchymal	Dead
TCGA	TCGA-02-0113-01	43	Female	G4	WT	Non-Codel	Unmethylated	Neural	Alive
TCGA	TCGA-02-0260-01	54	Male	G4	NA	Non-Codel	NA	Classical	Dead
TCGA	TCGA-02-0266-01	14	Male	G4	NA	Non-Codel	NA	Classical	Dead
TCGA	TCGA-02-0269-01	68	Male	G4	NA	Non-Codel	NA	Classical	Dead
TCGA	TCGA-02-0271-01	26	Male	G4	NA	Non-Codel	NA	Classical	Dead
TCGA	TCGA-02-0285-01	50	Female	G4	NA	Non-Codel	NA	Classical	Dead
TCGA	TCGA-02-0289-01	57	Male	G4	NA	Non-Codel	NA	Classical	Dead
TCGA	TCGA-02-0290-01	49	Male	G4	NA	Non-Codel	NA	Classical	Dead
TCGA	TCGA-02-0317-01	40	Male	G4	NA	Non-Codel	NA	Classical	Dead
TCGA	TCGA-02-0321-01	74	Male	G4	NA	Non-Codel	NA	Proneural	Dead
TCGA	TCGA-02-0326-01	82	Female	G4	NA	Non-Codel	NA	Mesenchymal	Dead
TCGA	TCGA-02-0330-01	51	Female	G4	NA	Non-Codel	NA	Mesenchymal	Dead
TCGA	TCGA-02-0332-01	46	Female	G4	NA	Non-Codel	NA	Mesenchymal	Dead
TCGA	TCGA-02-0333-01	77	Female	G4	NA	Non-Codel	NA	Classical	Dead
TCGA	TCGA-02-0337-01	48	Male	G4	NA	Non-Codel	NA	Mesenchymal	Dead
TCGA	TCGA-02-0422-01	50	Male	G4	NA	Non-Codel	NA	Classical	Dead
TCGA	TCGA-02-0430-01	67	Female	G4	NA	Non-Codel	NA	Classical	Dead
TCGA	TCGA-02-0451-01	62	Female	G4	NA	Non-Codel	NA	Neural	Dead
TCGA	TCGA-02-0456-01	67	Female	G4	NA	Non-Codel	NA	Mesenchymal	Dead
TCGA	TCGA-02-2485-01	53	Male	G4	WT	Non-Codel	Unmethylated	Classical	Alive
TCGA	TCGA-02-2486-01	64	Male	G4	WT	Non-Codel	Unmethylated	Mesenchymal	Alive
TCGA	TCGA-06-0122-01	84	Female	G4	WT	Non-Codel	Unmethylated	Mesenchymal	Dead
TCGA	TCGA-06-0124-01	67	Male	G4	WT	Non-Codel	Methylated	Mesenchymal	Dead
TCGA	TCGA-06-0125-01	63	Female	G4	WT	Non-Codel	Methylated	Classical	Dead
TCGA	TCGA-06-0126-01	86	Male	G4	WT	Non-Codel	Unmethylated	Classical	Dead
TCGA	TCGA-06-0130-01	54	Male	G4	WT	Non-Codel	Unmethylated	Mesenchymal	Dead
TCGA	TCGA-06-0137-01	63	Female	G4	WT	Non-Codel	Unmethylated	Classical	Dead
TCGA	TCGA-06-0138-01	43	Male	G4	WT	Non-Codel	NA	Neural	Dead
TCGA	TCGA-06-0139-01	40	Male	G4	WT	Non-Codel	Unmethylated	Mesenchymal	Dead
TCGA	TCGA-06-0140-01	86	Male	G4	WT	Non-Codel	Unmethylated	Mesenchymal	Dead
TCGA	TCGA-06-0141-01	62	Male	G4	WT	Non-Codel	Unmethylated	Mesenchymal	Dead
TCGA	TCGA-06-0143-01	58	Male	G4	WT	Non-Codel	Unmethylated	Mesenchymal	Dead
TCGA	TCGA-06-0145-01	53	Female	G4	WT	Non-Codel	Methylated	Classical	Dead
TCGA	TCGA-06-0147-01	51	Female	G4	WT	Non-Codel	Methylated	Mesenchymal	Dead
TCGA	TCGA-06-0148-01	76	Male	G4	WT	Non-Codel	Unmethylated	Classical	Dead
TCGA	TCGA-06-0149-01	74	Female	G4	NA	Non-Codel	NA	Mesenchymal	Dead
TCGA	TCGA-06-0152-01	68	Male	G4	WT	Non-Codel	NA	Mesenchymal	Dead
TCGA	TCGA-06-0154-01	54	Male	G4	WT	Non-Codel	NA	Mesenchymal	Dead
TCGA	TCGA-06-0155-01	61	Male	G4	WT	Non-Codel	Unmethylated	Mesenchymal	Dead
TCGA	TCGA-06-0156-01	57	Male	G4	Mutant	NA	NA	Proneural	Dead
TCGA	TCGA-06-0157-01	63	Female	G4	WT	Non-Codel	NA	Classical	Dead
TCGA	TCGA-06-0158-01	73	Male	G4	WT	Non-Codel	NA	Classical	Dead
TCGA	TCGA-06-0164-01	47	Male	G4	NA	Non-Codel	NA	Mesenchymal	Dead
TCGA	TCGA-06-0166-01	51	Male	G4	WT	Non-Codel	NA	Proneural	Dead
TCGA	TCGA-06-0168-01	59	Female	G4	WT	Non-Codel	NA	Mesenchymal	Dead
TCGA	TCGA-06-0169-01	68	Male	G4	WT	Non-Codel	Unmethylated	Mesenchymal	Dead
TCGA	TCGA-06-0171-01	65	Male	G4	WT	Non-Codel	NA	Neural	Dead
TCGA	TCGA-06-0173-01	72	Female	G4	WT	Non-Codel	NA	Neural	Dead
TCGA	TCGA-06-0175-01	69	Male	G4	NA	Non-Codel	NA	Mesenchymal	Dead
TCGA	TCGA-06-0176-01	34	Male	G4	WT	Non-Codel	NA	Mesenchymal	Alive
TCGA	TCGA-06-0182-01	76	Male	G4	NA	Non-Codel	NA	Neural	Dead
TCGA	TCGA-06-0184-01	63	Male	G4	WT	Non-Codel	NA	Mesenchymal	Alive
TCGA	TCGA-06-0185-01	54	Male	G4	WT	Non-Codel	NA	Neural	Alive
TCGA	TCGA-06-0187-01	69	Male	G4	WT	Non-Codel	NA	Classical	Dead
TCGA	TCGA-06-0189-01	55	Male	G4	WT	Non-Codel	NA	Mesenchymal	Dead
TCGA	TCGA-06-0190-01	62	Male	G4	WT	Non-Codel	NA	Mesenchymal	Dead
TCGA	TCGA-06-0192-01	58	Male	G4	WT	Non-Codel	NA	Mesenchymal	Alive
TCGA	TCGA-06-0194-01	37	Female	G4	NA	Non-Codel	NA	Mesenchymal	Dead
TCGA	TCGA-06-0197-01	65	Female	G4	WT	Non-Codel	NA	Mesenchymal	Dead
TCGA	TCGA-06-0201-01	51	Female	G4	WT	Non-Codel	NA	Mesenchymal	Dead
TCGA	TCGA-06-0206-01	40	Male	G4	WT	Non-Codel	NA	Mesenchymal	Dead
TCGA	TCGA-06-0210-01	72	Female	G4	WT	Non-Codel	NA	Mesenchymal	Dead
TCGA	TCGA-06-0211-01	47	Male	G4	WT	Non-Codel	NA	Classical	Dead
TCGA	TCGA-06-0213-01	55	Female	G4	WT	Non-Codel	NA	Neural	Dead
TCGA	TCGA-06-0214-01	66	Male	G4	WT	Non-Codel	NA	Neural	Dead
TCGA	TCGA-06-0216-01	61	Female	G4	WT	Non-Codel	NA	Proneural	Dead
TCGA	TCGA-06-0394-01	51	Male	G4	NA	Non-Codel	NA	Classical	Dead
TCGA	TCGA-06-0397-01	57	Female	G4	NA	Non-Codel	NA	Mesenchymal	Dead
TCGA	TCGA-06-0402-01	71	Male	G4	NA	Non-Codel	NA	Classical	Dead
TCGA	TCGA-06-0409-01	43	Male	G4	NA	Non-Codel	NA	Mesenchymal	Dead
TCGA	TCGA-06-0412-01	56	Female	G4	NA	Non-Codel	NA	Mesenchymal	Dead
TCGA	TCGA-06-0644-01	71	Male	G4	WT	Non-Codel	NA	Mesenchymal	Alive
TCGA	TCGA-06-0645-01	55	Female	G4	WT	Non-Codel	NA	Mesenchymal	Dead
TCGA	TCGA-06-0646-01	60	Male	G4	WT	Non-Codel	NA	Proneural	Dead
TCGA	TCGA-06-0649-01	73	Female	G4	WT	Non-Codel	NA	Neural	Dead
TCGA	TCGA-06-0650-01	39	Female	G4	WT	Non-Codel	Unmethylated	Mesenchymal	Dead
TCGA	TCGA-06-0743-01	69	Male	G4	WT	Non-Codel	NA	Classical	Dead
TCGA	TCGA-06-0744-01	66	Male	G4	WT	Non-Codel	NA	Classical	Alive
TCGA	TCGA-06-0745-01	59	Male	G4	WT	Non-Codel	NA	Proneural	Dead
TCGA	TCGA-06-0747-01	53	Male	G4	WT	Non-Codel	NA	Classical	Dead
TCGA	TCGA-06-0750-01	43	Male	G4	WT	Non-Codel	NA	Mesenchymal	Dead
TCGA	TCGA-06-0876-01	72	Female	G4	WT	Non-Codel	Methylated	Classical	Alive
TCGA	TCGA-06-0878-01	74	Male	G4	WT	Non-Codel	Unmethylated	Mesenchymal	Alive
TCGA	TCGA-06-0879-01	52	Male	G4	WT	Non-Codel	Methylated	Classical	Dead
TCGA	TCGA-06-0881-01	50	Male	G4	WT	Non-Codel	Unmethylated	Mesenchymal	Dead
TCGA	TCGA-06-0882-01	30	Male	G4	WT	Non-Codel	Unmethylated	Neural	Dead
TCGA	TCGA-06-0939-01	79	Female	G4	WT	Non-Codel	Unmethylated	Neural	Alive
TCGA	TCGA-06-1084-01	54	Male	G4	WT	Non-Codel	Methylated	Mesenchymal	Alive
TCGA	TCGA-06-1800-01	61	Male	G4	WT	Non-Codel	Methylated	Mesenchymal	Dead
TCGA	TCGA-06-1802-01	61	Male	G4	NA	Non-Codel	Methylated	Mesenchymal	Alive
TCGA	TCGA-06-2557-01	76	Male	G4	WT	Non-Codel	Unmethylated	Mesenchymal	Dead
TCGA	TCGA-06-2559-01	83	Male	G4	WT	Non-Codel	Methylated	Proneural	Dead
TCGA	TCGA-06-2562-01	81	Male	G4	WT	Non-Codel	Unmethylated	Mesenchymal	Dead
TCGA	TCGA-06-2563-01	72	Female	G4	WT	Non-Codel	Methylated	Classical	Alive
TCGA	TCGA-06-2564-01	50	Male	G4	WT	Non-Codel	Unmethylated	Classical	Alive
TCGA	TCGA-06-2565-01	59	Male	G4	WT	Non-Codel	Methylated	Classical	Dead
TCGA	TCGA-06-2566-01	23	Female	G4	WT	Non-Codel	Unmethylated	Neural	Dead
TCGA	TCGA-06-2567-01	65	Male	G4	WT	Non-Codel	Methylated	Neural	Dead
TCGA	TCGA-06-5408-01	54	Female	G4	WT	Non-Codel	Unmethylated	Classical	Dead
TCGA	TCGA-06-5410-01	72	Female	G4	WT	Non-Codel	Methylated	Mesenchymal	Dead
TCGA	TCGA-06-5412-01	78	Female	G4	WT	Non-Codel	Methylated	Mesenchymal	Dead
TCGA	TCGA-06-5413-01	67	Male	G4	WT	Non-Codel	Unmethylated	Neural	Alive
TCGA	TCGA-06-5414-01	61	Male	G4	WT	Non-Codel	Unmethylated	Classical	Alive
TCGA	TCGA-06-5418-01	75	Female	G4	WT	Non-Codel	Unmethylated	Mesenchymal	Dead
TCGA	TCGA-06-5856-01	58	Male	G4	WT	Non-Codel	Unmethylated	Classical	Dead
TCGA	TCGA-06-5858-01	45	Female	G4	WT	Non-Codel	Unmethylated	Mesenchymal	Alive
TCGA	TCGA-06-6390-01	58	Male	G4	WT	Non-Codel	Unmethylated	Classical	Dead
TCGA	TCGA-08-0244-01	62	Male	G4	WT	Non-Codel	NA	Classical	Dead
TCGA	TCGA-08-0246-01	57	Female	G4	WT	Non-Codel	NA	Classical	Dead
TCGA	TCGA-08-0345-01	71	Female	G4	WT	Non-Codel	NA	Proneural	Dead
TCGA	TCGA-08-0346-01	69	Male	G4	WT	Non-Codel	NA	Mesenchymal	Dead
TCGA	TCGA-08-0347-01	50	Male	G4	WT	Non-Codel	NA	Proneural	Dead
TCGA	TCGA-08-0349-01	46	Male	G4	WT	Non-Codel	NA	Neural	Dead
TCGA	TCGA-08-0352-01	79	Male	G4	WT	Non-Codel	NA	Mesenchymal	Dead
TCGA	TCGA-08-0353-01	58	Male	G4	WT	Non-Codel	NA	Proneural	Dead
TCGA	TCGA-08-0354-01	52	Female	G4	WT	Non-Codel	NA	Classical	Dead
TCGA	TCGA-08-0355-01	30	Female	G4	WT	Non-Codel	NA	Classical	Dead
TCGA	TCGA-08-0356-01	59	Female	G4	WT	Non-Codel	NA	Classical	Dead
TCGA	TCGA-08-0357-01	49	Male	G4	WT	Non-Codel	NA	Classical	Dead
TCGA	TCGA-08-0358-01	50	Male	G4	WT	Non-Codel	NA	Classical	Dead
TCGA	TCGA-08-0360-01	76	Male	G4	WT	NA	NA	Mesenchymal	Dead
TCGA	TCGA-08-0373-01	69	Male	G4	WT	NA	NA	Mesenchymal	Dead
TCGA	TCGA-08-0375-01	51	Female	G4	WT	Non-Codel	NA	Classical	Dead
TCGA	TCGA-08-0380-01	74	Female	G4	WT	Non-Codel	NA	Neural	Dead
TCGA	TCGA-08-0390-01	69	Male	G4	WT	Non-Codel	NA	Mesenchymal	Dead
TCGA	TCGA-08-0392-01	60	Male	G4	WT	Non-Codel	NA	Mesenchymal	Dead
TCGA	TCGA-08-0509-01	63	Male	G4	NA	Non-Codel	NA	Mesenchymal	Dead
TCGA	TCGA-08-0510-01	75	Male	G4	NA	Non-Codel	NA	Mesenchymal	Dead
TCGA	TCGA-08-0511-01	69	Male	G4	NA	NA	NA	Classical	Dead
TCGA	TCGA-08-0512-01	48	Male	G4	NA	Non-Codel	NA	Mesenchymal	Dead
TCGA	TCGA-08-0514-01	69	Female	G4	NA	Non-Codel	NA	Classical	Dead
TCGA	TCGA-08-0518-01	60	Female	G4	NA	Non-Codel	NA	Classical	Dead
TCGA	TCGA-08-0520-01	70	Male	G4	NA	Non-Codel	NA	Neural	Dead
TCGA	TCGA-08-0521-01	17	Male	G4	NA	Non-Codel	NA	Classical	Dead
TCGA	TCGA-08-0522-01	61	Male	G4	NA	NA	NA	Mesenchymal	Dead
TCGA	TCGA-08-0525-01	52	Male	G4	NA	Non-Codel	NA	Classical	Dead
TCGA	TCGA-08-0529-01	56	Female	G4	NA	Non-Codel	NA	Classical	Dead
TCGA	TCGA-08-0531-01	64	Male	G4	NA	Non-Codel	NA	Classical	Dead
TCGA	TCGA-12-0616-01	36	Female	G4	WT	Non-Codel	NA	Proneural	Dead
TCGA	TCGA-12-0619-01	60	Male	G4	WT	Non-Codel	NA	Mesenchymal	Dead
TCGA	TCGA-12-0620-01	57	Male	G4	WT	Non-Codel	NA	Mesenchymal	Dead
TCGA	TCGA-12-0654-01	48	Female	G4	NA	Non-Codel	NA	Mesenchymal	Dead
TCGA	TCGA-12-0656-01	48	Female	G4	WT	Non-Codel	NA	Classical	Dead
TCGA	TCGA-12-0657-01	69	Male	G4	WT	Non-Codel	NA	Classical	Dead
TCGA	TCGA-12-0688-01	74	Male	G4	WT	Non-Codel	NA	Classical	Dead
TCGA	TCGA-12-0692-01	75	Female	G4	WT	Non-Codel	NA	Classical	Dead
TCGA	TCGA-12-0703-01	46	Male	G4	NA	Non-Codel	NA	Classical	Dead
TCGA	TCGA-12-0707-01	55	Male	G4	WT	Non-Codel	NA	Neural	Dead
TCGA	TCGA-12-0772-01	46	Male	G4	NA	Non-Codel	NA	Mesenchymal	Dead
TCGA	TCGA-12-0773-01	24	Male	G4	WT	Non-Codel	NA	Neural	Dead
TCGA	TCGA-12-0775-01	75	Female	G4	WT	Non-Codel	NA	Mesenchymal	Dead
TCGA	TCGA-12-0776-01	52	Male	G4	NA	Non-Codel	NA	Mesenchymal	Dead
TCGA	TCGA-12-0778-01	53	Male	G4	WT	Non-Codel	NA	Mesenchymal	Dead
TCGA	TCGA-12-0780-01	51	Female	G4	NA	Non-Codel	NA	Classical	Dead
TCGA	TCGA-12-0821-01	62	Male	G4	WT	Non-Codel	Unmethylated	Neural	Dead
TCGA	TCGA-12-0822-01	46	Male	G4	WT	Non-Codel	Methylated	Neural	Dead
TCGA	TCGA-12-0828-01	57	Male	G4	WT	Non-Codel	Unmethylated	Neural	Dead
TCGA	TCGA-12-0829-01	75	Male	G4	WT	Non-Codel	Methylated	Mesenchymal	Dead
TCGA	TCGA-12-1088-01	53	Female	G4	WT	Non-Codel	Unmethylated	Mesenchymal	Dead
TCGA	TCGA-12-1091-01	10	Female	G4	NA	Non-Codel	Methylated	Classical	Dead
TCGA	TCGA-12-1092-01	58	Male	G4	WT	Non-Codel	Methylated	Mesenchymal	Dead
TCGA	TCGA-12-1093-01	66	Female	G4	WT	Non-Codel	Unmethylated	Mesenchymal	Dead
TCGA	TCGA-12-1094-01	56	Male	G4	NA	Non-Codel	Unmethylated	Classical	Dead
TCGA	TCGA-12-1095-01	65	Female	G4	NA	Non-Codel	Unmethylated	Mesenchymal	Dead
TCGA	TCGA-12-1096-01	55	Male	G4	NA	Non-Codel	Unmethylated	Mesenchymal	Dead
TCGA	TCGA-12-1598-01	75	Female	G4	WT	Non-Codel	Methylated	Neural	Dead
TCGA	TCGA-12-1599-01	47	Female	G4	WT	Non-Codel	Methylated	Neural	Dead
TCGA	TCGA-12-1600-01	86	Male	G4	WT	Non-Codel	Unmethylated	Classical	Dead
TCGA	TCGA-12-3648-01	61	Female	G4	WT	Non-Codel	Methylated	Classical	Dead
TCGA	TCGA-12-3649-01	76	Male	G4	WT	Non-Codel	Unmethylated	Neural	Dead
TCGA	TCGA-12-3652-01	60	Male	G4	WT	Non-Codel	Unmethylated	Classical	Dead
TCGA	TCGA-12-3653-01	34	Female	G4	WT	Non-Codel	Unmethylated	Classical	Dead
TCGA	TCGA-12-5295-01	60	Female	G4	WT	Non-Codel	Methylated	Neural	Dead
TCGA	TCGA-12-5299-01	56	Female	G4	WT	Non-Codel	Unmethylated	Classical	Dead
TCGA	TCGA-12-5301-01	59	Male	G4	WT	Non-Codel	Methylated	Neural	Dead
TCGA	TCGA-14-0736-01	49	Male	G4	NA	Non-Codel	Unmethylated	Mesenchymal	Dead
TCGA	TCGA-14-0781-01	49	Male	G4	WT	Non-Codel	Unmethylated	Mesenchymal	Dead
TCGA	TCGA-14-0783-01	36	Female	G4	NA	Non-Codel	Methylated	Mesenchymal	Dead
TCGA	TCGA-14-0786-01	50	Female	G4	WT	Non-Codel	Methylated	Classical	Dead
TCGA	TCGA-14-0787-01	69	Male	G4	WT	Non-Codel	Methylated	Classical	Dead
TCGA	TCGA-14-0789-01	54	Male	G4	WT	Non-Codel	Methylated	Mesenchymal	Dead
TCGA	TCGA-14-0790-01	64	Female	G4	WT	Non-Codel	Methylated	Classical	Dead
TCGA	TCGA-14-0812-01	65	Male	G4	WT	Non-Codel	Methylated	Neural	Dead
TCGA	TCGA-14-0817-01	69	Female	G4	WT	Non-Codel	Unmethylated	Neural	Dead
TCGA	TCGA-14-0866-01	55	Male	G4	NA	Non-Codel	Methylated	Neural	Dead
TCGA	TCGA-14-0867-01	67	Male	G4	WT	Non-Codel	Methylated	Mesenchymal	Dead
TCGA	TCGA-14-1034-01	60	Female	G4	WT	Non-Codel	Methylated	Mesenchymal	Dead
TCGA	TCGA-14-1037-01	66	Female	G4	WT	Non-Codel	Unmethylated	Mesenchymal	Dead
TCGA	TCGA-14-1396-01	78	Female	G4	WT	Non-Codel	Methylated	Mesenchymal	Dead
TCGA	TCGA-14-1401-01	54	Male	G4	NA	Non-Codel	Methylated	Proneural	Dead
TCGA	TCGA-14-1402-01	58	Female	G4	NA	Non-Codel	Methylated	Classical	Dead
TCGA	TCGA-14-1452-01	60	Male	G4	NA	Non-Codel	Methylated	Mesenchymal	Dead
TCGA	TCGA-14-1453-01	69	Male	G4	WT	Non-Codel	Unmethylated	Classical	Dead
TCGA	TCGA-14-1459-01	63	Female	G4	NA	Non-Codel	Methylated	Neural	Dead
TCGA	TCGA-14-1794-01	59	Male	G4	WT	Non-Codel	Unmethylated	Proneural	Dead
TCGA	TCGA-14-1823-01	58	Female	G4	WT	Non-Codel	Methylated	Mesenchymal	Dead
TCGA	TCGA-14-1829-01	57	Male	G4	WT	Non-Codel	Unmethylated	Neural	Alive
TCGA	TCGA-14-2554-01	52	Female	G4	WT	Non-Codel	Unmethylated	Neural	Dead
TCGA	TCGA-14-2555-01	44	Female	G4	NA	Non-Codel	Methylated	Neural	Alive
TCGA	TCGA-15-0742-01	65	Male	G4	WT	Non-Codel	NA	Classical	Dead
TCGA	TCGA-16-0848-01	57	Male	G4	NA	Non-Codel	Methylated	Proneural	Dead
TCGA	TCGA-16-1045-01	49	Female	G4	WT	Non-Codel	Methylated	Mesenchymal	Dead
TCGA	TCGA-16-1047-01	66	Female	G4	NA	Non-Codel	Unmethylated	Classical	Dead
TCGA	TCGA-16-1055-01	48	Male	G4	NA	Non-Codel	Unmethylated	Classical	Dead
TCGA	TCGA-16-1056-01	55	Male	G4	NA	Non-Codel	Unmethylated	Classical	Dead
TCGA	TCGA-16-1060-01	70	Female	G4	NA	Non-Codel	Unmethylated	Mesenchymal	Dead
TCGA	TCGA-16-1062-01	57	Female	G4	NA	Non-Codel	Methylated	Classical	Dead
TCGA	TCGA-16-1063-01	72	Male	G4	NA	Non-Codel	Unmethylated	Neural	Dead
TCGA	TCGA-19-0955-01	71	Male	G4	NA	Non-Codel	Methylated	Classical	Alive
TCGA	TCGA-19-0962-01	77	Female	G4	NA	Non-Codel	Methylated	Mesenchymal	Dead
TCGA	TCGA-19-0964-01	70	Male	G4	NA	Non-Codel	Methylated	Classical	Alive
TCGA	TCGA-19-1385-01	69	Male	G4	WT	Non-Codel	Methylated	Mesenchymal	Dead
TCGA	TCGA-19-1386-01	51	Male	G4	WT	Non-Codel	Unmethylated	Classical	Dead
TCGA	TCGA-19-1389-01	51	Male	G4	WT	Non-Codel	Unmethylated	Mesenchymal	Dead
TCGA	TCGA-19-1392-01	72	Female	G4	NA	Non-Codel	Methylated	Proneural	Dead
TCGA	TCGA-19-1786-01	64	Female	G4	WT	Non-Codel	Unmethylated	Classical	Alive
TCGA	TCGA-19-1787-01	48	Male	G4	NA	Non-Codel	Methylated	Mesenchymal	Dead
TCGA	TCGA-19-1790-01	56	Male	G4	WT	NA	Unmethylated	Mesenchymal	Dead
TCGA	TCGA-19-2619-01	55	Female	G4	WT	Non-Codel	Methylated	Classical	Alive
TCGA	TCGA-19-2621-01	83	Male	G4	WT	Non-Codel	Methylated	Classical	Dead
TCGA	TCGA-19-2623-01	65	Male	G4	WT	Non-Codel	Methylated	Mesenchymal	Alive
TCGA	TCGA-19-2625-01	76	Female	G4	WT	Non-Codel	Unmethylated	Classical	Dead
TCGA	TCGA-19-2631-01	74	Female	G4	WT	Non-Codel	Methylated	Classical	Dead
TCGA	TCGA-19-4068-01	68	Female	G4	WT	NA	Unmethylated	Classical	Alive
TCGA	TCGA-19-5947-01	47	Female	G4	WT	Non-Codel	Unmethylated	Mesenchymal	Dead
TCGA	TCGA-19-5950-01	52	Female	G4	WT	Non-Codel	Methylated	Classical	Dead
TCGA	TCGA-19-5951-01	76	Female	G4	WT	Non-Codel	Unmethylated	Classical	Dead
TCGA	TCGA-19-5952-01	62	Male	G4	WT	Non-Codel	Unmethylated	Classical	Dead
TCGA	TCGA-19-5954-01	72	Female	G4	WT	Non-Codel	Methylated	Classical	Dead
TCGA	TCGA-19-5955-01	83	Male	G4	WT	Non-Codel	Methylated	Mesenchymal	Dead
TCGA	TCGA-19-5959-01	77	Female	G4	WT	Non-Codel	Methylated	Classical	Dead
TCGA	TCGA-26-1438-01	36	Male	G4	NA	Non-Codel	Unmethylated	Mesenchymal	Alive
TCGA	TCGA-26-1439-01	63	Male	G4	WT	Non-Codel	Unmethylated	Classical	Dead
TCGA	TCGA-26-1440-01	48	Male	G4	NA	Non-Codel	Unmethylated	Classical	Alive
TCGA	TCGA-26-1443-01	60	Female	G4	NA	Non-Codel	Methylated	Classical	Alive
TCGA	TCGA-26-5132-01	74	Male	G4	WT	Non-Codel	Methylated	Classical	Alive
TCGA	TCGA-26-5135-01	72	Female	G4	WT	Non-Codel	Methylated	Proneural	Dead
TCGA	TCGA-27-1830-01	57	Male	G4	WT	Non-Codel	Unmethylated	Proneural	Dead
TCGA	TCGA-27-1831-01	66	Male	G4	WT	Non-Codel	Unmethylated	Neural	Dead
TCGA	TCGA-27-1832-01	59	Female	G4	WT	Non-Codel	Unmethylated	Mesenchymal	Dead
TCGA	TCGA-27-1833-01	67	Female	G4	WT	Non-Codel	Unmethylated	Classical	Dead
TCGA	TCGA-27-1834-01	56	Male	G4	WT	Non-Codel	Methylated	Neural	Dead
TCGA	TCGA-27-1835-01	53	Female	G4	WT	Non-Codel	Methylated	Classical	Dead
TCGA	TCGA-27-1837-01	36	Male	G4	WT	Non-Codel	Methylated	Classical	Dead
TCGA	TCGA-27-1838-01	59	Female	G4	WT	Non-Codel	Unmethylated	Mesenchymal	Dead
TCGA	TCGA-27-2519-01	48	Male	G4	WT	Non-Codel	Unmethylated	Mesenchymal	Dead
TCGA	TCGA-27-2523-01	63	Male	G4	WT	Non-Codel	Methylated	Classical	Dead
TCGA	TCGA-27-2524-01	56	Male	G4	WT	Non-Codel	Unmethylated	Mesenchymal	Dead
TCGA	TCGA-27-2526-01	79	Female	G4	WT	Non-Codel	Unmethylated	Neural	Dead
TCGA	TCGA-27-2527-01	81	Male	G4	WT	Non-Codel	Methylated	Mesenchymal	Dead
TCGA	TCGA-27-2528-01	62	Male	G4	WT	Non-Codel	Methylated	Classical	Dead
TCGA	TCGA-28-1745-01	76	Male	G4	WT	NA	Unmethylated	Mesenchymal	Alive
TCGA	TCGA-28-1747-01	44	Male	G4	WT	Non-Codel	Methylated	Classical	Dead
TCGA	TCGA-28-1749-01	73	Male	G4	WT	Non-Codel	Unmethylated	Classical	Alive
TCGA	TCGA-28-1750-01	40	Female	G4	WT	Non-Codel	Unmethylated	Mesenchymal	Alive
TCGA	TCGA-28-1751-01	61	Female	G4	WT	Non-Codel	Unmethylated	Mesenchymal	Alive
TCGA	TCGA-28-1752-01	42	Female	G4	WT	Non-Codel	Methylated	Neural	Alive
TCGA	TCGA-28-1753-01	53	Male	G4	WT	Non-Codel	Unmethylated	Mesenchymal	Alive
TCGA	TCGA-28-1755-01	52	Female	G4	WT	Non-Codel	Unmethylated	Classical	Dead
TCGA	TCGA-28-1757-01	71	Male	G4	WT	Non-Codel	Methylated	Classical	Alive
TCGA	TCGA-28-1760-01	48	Male	G4	WT	NA	Unmethylated	Classical	Alive
TCGA	TCGA-28-2502-01	65	Male	G4	WT	Non-Codel	Unmethylated	Mesenchymal	Alive
TCGA	TCGA-28-2509-01	77	Female	G4	WT	Non-Codel	Methylated	Mesenchymal	Alive
TCGA	TCGA-28-2513-01	69	Female	G4	WT	Non-Codel	Unmethylated	Mesenchymal	Alive
TCGA	TCGA-28-5215-01	62	Female	G4	WT	Non-Codel	Methylated	Mesenchymal	Dead
TCGA	TCGA-28-5219-01	47	Female	G4	WT	Non-Codel	Methylated	Classical	Alive
TCGA	TCGA-28-6450-01	60	Male	G4	WT	Non-Codel	Unmethylated	Classical	Dead
TCGA	TCGA-32-1977-01	NA	NA	G4	NA	NA	NA	Classical	Alive
TCGA	TCGA-32-1978-01	69	Female	G4	WT	Non-Codel	Unmethylated	Classical	Dead
TCGA	TCGA-32-1979-01	NA	NA	G4	NA	NA	NA	Classical	Dead
TCGA	TCGA-32-1982-01	NA	NA	G4	NA	NA	NA	Neural	Dead
TCGA	TCGA-32-1986-01	49	Female	G4	NA	Non-Codel	Unmethylated	Mesenchymal	Dead
TCGA	TCGA-32-1987-01	NA	NA	G4	NA	NA	NA	Mesenchymal	Dead
TCGA	TCGA-32-1991-01	63	Male	G4	WT	Non-Codel	Unmethylated	Classical	Dead
TCGA	TCGA-32-2491-01	NA	NA	G4	NA	NA	NA	Mesenchymal	Dead
TCGA	TCGA-32-2494-01	59	Female	G4	WT	Non-Codel	Unmethylated	Mesenchymal	Dead
TCGA	TCGA-32-2495-01	NA	NA	G4	NA	NA	NA	Classical	Dead
TCGA	TCGA-32-2615-01	NA	NA	G4	NA	NA	NA	Mesenchymal	Dead
TCGA	TCGA-32-2616-01	80	Male	G4	WT	Non-Codel	Unmethylated	Mesenchymal	Dead
TCGA	TCGA-32-2632-01	NA	NA	G4	NA	NA	NA	Mesenchymal	Dead
TCGA	TCGA-32-2638-01	NA	NA	G4	NA	NA	NA	Classical	Dead
TCGA	TCGA-32-4209-01	NA	NA	G4	NA	NA	NA	Mesenchymal	Dead
TCGA	TCGA-32-4211-01	NA	NA	G4	NA	NA	NA	Neural	Dead
TCGA	TCGA-32-4213-01	73	Male	G4	WT	Non-Codel	Unmethylated	Mesenchymal	Alive
TCGA	TCGA-32-4719-01	NA	NA	G4	NA	NA	NA	Classical	Dead
TCGA	TCGA-41-2572-01	NA	NA	G4	NA	NA	NA	Classical	Dead
TCGA	TCGA-41-3392-01	NA	NA	G4	NA	NA	NA	Neural	Dead
TCGA	TCGA-41-3393-01	NA	NA	G4	NA	NA	NA	Mesenchymal	Dead
TCGA	TCGA-41-3915-01	NA	NA	G4	NA	NA	NA	Mesenchymal	Dead
TCGA	TCGA-41-4097-01	NA	NA	G4	NA	NA	NA	Mesenchymal	Dead
TCGA	TCGA-76-4926-01	NA	NA	G4	NA	NA	NA	Classical	Dead
TCGA	TCGA-76-4927-01	NA	NA	G4	NA	NA	NA	Neural	Dead
TCGA	TCGA-76-4928-01	NA	NA	G4	NA	NA	NA	Classical	Dead
TCGA	TCGA-76-4929-01	NA	NA	G4	NA	NA	NA	Neural	Dead
TCGA	TCGA-76-4931-01	NA	NA	G4	NA	NA	NA	Classical	Dead
TCGA	TCGA-76-4935-01	NA	NA	G4	NA	NA	NA	Proneural	Dead
TCGA	TCGA-76-6192-01	NA	NA	G4	NA	NA	NA	Proneural	Dead
TCGA	TCGA-76-6193-01	NA	NA	G4	NA	NA	NA	Mesenchymal	Dead
TCGA	TCGA-76-6282-01	NA	NA	G4	NA	NA	NA	Mesenchymal	Dead
TCGA	TCGA-81-5910-01	NA	NA	G4	NA	NA	NA	Classical	Dead
TCGA	TCGA-87-5896-01	NA	NA	G4	NA	NA	NA	Classical	Alive
TCGA	TCGA-CS-4938-01	31	Female	G2	Mutant	Non-Codel	Unmethylated	NA	Alive
TCGA	TCGA-CS-4941-01	67	Male	G3	WT	Non-Codel	Methylated	Classical	Dead
TCGA	TCGA-CS-4942-01	44	Female	G3	Mutant	Non-Codel	Unmethylated	Proneural	Dead
TCGA	TCGA-CS-4944-01	50	Male	G2	Mutant	Non-Codel	Methylated	NA	Alive
TCGA	TCGA-CS-5395-01	43	Male	G2	WT	Non-Codel	Unmethylated	Classical	Dead
TCGA	TCGA-CS-5397-01	54	Female	G3	WT	Non-Codel	Unmethylated	Neural	Dead
TCGA	TCGA-CS-6186-01	58	Male	G3	WT	Non-Codel	Unmethylated	Classical	Dead
TCGA	TCGA-CS-6188-01	48	Male	G3	WT	Non-Codel	Unmethylated	Classical	Dead
TCGA	TCGA-CS-6290-01	31	Male	G3	Mutant	Non-Codel	Methylated	NA	Dead
TCGA	TCGA-CS-6666-01	22	Male	G3	Mutant	Non-Codel	Methylated	Proneural	Alive
TCGA	TCGA-DB-5273-01	33	Male	G3	Mutant	Non-Codel	Unmethylated	NA	Alive
TCGA	TCGA-DB-5274-01	37	Female	G3	Mutant	Codel	Methylated	Proneural	Alive
TCGA	TCGA-DB-5276-01	32	Male	G3	Mutant	Non-Codel	Methylated	Neural	Alive
TCGA	TCGA-DB-A4XF-01	41	Female	G3	Mutant	Non-Codel	Methylated	Proneural	Alive
TCGA	TCGA-DB-A64O-01	59	Male	G2	WT	Non-Codel	Unmethylated	Neural	Dead
TCGA	TCGA-DB-A64S-01	20	Male	G2	Mutant	Non-Codel	Unmethylated	NA	Alive
TCGA	TCGA-DB-A64V-01	54	Male	G2	Mutant	Codel	Methylated	NA	Alive
TCGA	TCGA-DB-A75K-01	55	Female	G3	Mutant	Codel	Methylated	Proneural	Alive
TCGA	TCGA-DB-A75M-01	47	Male	G2	Mutant	Non-Codel	Methylated	NA	Alive
TCGA	TCGA-DB-A75O-01	29	Male	G3	Mutant	Non-Codel	Methylated	NA	Alive
TCGA	TCGA-DB-A75P-01	25	Female	G2	WT	Non-Codel	Unmethylated	Neural	Alive
TCGA	TCGA-DH-5140-01	38	Female	G3	WT	Non-Codel	Unmethylated	Proneural	Dead
TCGA	TCGA-DH-5142-01	29	Male	G3	Mutant	Non-Codel	Methylated	Proneural	Alive
TCGA	TCGA-DH-A669-01	70	Male	G3	Mutant	Codel	Methylated	Proneural	Dead
TCGA	TCGA-DH-A66B-01	52	Male	G3	Mutant	Non-Codel	Methylated	NA	Alive
TCGA	TCGA-DH-A66D-01	43	Female	G3	Mutant	Non-Codel	Methylated	Proneural	Alive
TCGA	TCGA-DH-A7UT-01	30	Male	G3	Mutant	Non-Codel	Methylated	NA	Dead
TCGA	TCGA-DH-A7UU-01	43	Male	G3	Mutant	Non-Codel	Methylated	Proneural	Alive
TCGA	TCGA-DH-A7UV-01	49	Male	G3	Mutant	Non-Codel	Methylated	Proneural	Alive
TCGA	TCGA-DU-5847-01	34	Female	G3	WT	Non-Codel	Methylated	Mesenchymal	Alive
TCGA	TCGA-DU-5852-01	61	Female	G3	WT	Non-Codel	Methylated	Classical	Dead
TCGA	TCGA-DU-5854-01	57	Female	G3	WT	Non-Codel	Unmethylated	Classical	Alive
TCGA	TCGA-DU-5855-01	49	Female	G3	Mutant	Non-Codel	Methylated	Proneural	Alive
TCGA	TCGA-DU-5872-01	43	Female	G2	Mutant	Non-Codel	Methylated	Proneural	Alive
TCGA	TCGA-DU-6392-01	35	Female	G3	WT	Non-Codel	Unmethylated	Proneural	Alive
TCGA	TCGA-DU-6395-01	31	Male	G2	Mutant	Non-Codel	Methylated	Proneural	Dead
TCGA	TCGA-DU-6396-01	31	Female	G3	Mutant	Non-Codel	Methylated	Proneural	Dead
TCGA	TCGA-DU-6401-01	31	Female	G2	Mutant	Non-Codel	Methylated	Proneural	Dead
TCGA	TCGA-DU-6402-01	52	Male	G3	WT	Non-Codel	Unmethylated	Classical	Dead
TCGA	TCGA-DU-6403-01	60	Female	G3	WT	Non-Codel	Unmethylated	Proneural	Dead
TCGA	TCGA-DU-6404-01	24	Female	G3	WT	Non-Codel	Unmethylated	Classical	Dead
TCGA	TCGA-DU-6405-01	51	Female	G3	WT	Non-Codel	Methylated	Classical	Dead
TCGA	TCGA-DU-6406-01	59	Female	G3	WT	Non-Codel	Unmethylated	Classical	Dead
TCGA	TCGA-DU-6542-01	25	Male	G3	Mutant	Non-Codel	Methylated	Proneural	Alive
TCGA	TCGA-DU-7006-01	60	Female	G3	WT	Non-Codel	Methylated	Mesenchymal	Dead
TCGA	TCGA-DU-7007-01	33	Male	G2	Mutant	Non-Codel	Methylated	Mesenchymal	Dead
TCGA	TCGA-DU-7010-01	58	Female	G3	Mutant	Non-Codel	Methylated	Proneural	Dead
TCGA	TCGA-DU-7011-01	25	Male	G2	Mutant	Non-Codel	Unmethylated	Neural	Dead
TCGA	TCGA-DU-7012-01	74	Female	G3	WT	Non-Codel	Methylated	Mesenchymal	Dead
TCGA	TCGA-DU-7013-01	59	Male	G3	WT	Non-Codel	Unmethylated	Classical	Dead
TCGA	TCGA-DU-7015-01	41	Female	G2	Mutant	Non-Codel	Methylated	Proneural	Alive
TCGA	TCGA-DU-7290-01	45	Female	G3	WT	Non-Codel	Unmethylated	Mesenchymal	Dead
TCGA	TCGA-DU-7292-01	69	Male	G3	WT	Non-Codel	Methylated	Neural	Dead
TCGA	TCGA-DU-7301-01	53	Male	G2	Mutant	Non-Codel	Methylated	NA	Dead
TCGA	TCGA-DU-7306-01	67	Male	G2	Mutant	Non-Codel	Methylated	NA	Alive
TCGA	TCGA-DU-8158-01	57	Female	G3	WT	Non-Codel	Unmethylated	NA	Dead
TCGA	TCGA-DU-8161-01	63	Female	G3	WT	Non-Codel	Unmethylated	Classical	Dead
TCGA	TCGA-DU-8163-01	29	Male	G3	Mutant	Non-Codel	Unmethylated	Proneural	Alive
TCGA	TCGA-DU-8165-01	60	Female	G3	WT	Non-Codel	Unmethylated	NA	Alive
TCGA	TCGA-DU-8167-01	69	Female	G2	Mutant	Non-Codel	Methylated	Proneural	Alive
TCGA	TCGA-DU-A5TP-01	33	Male	G3	Mutant	Non-Codel	Methylated	Mesenchymal	Alive
TCGA	TCGA-DU-A5TR-01	51	Male	G2	Mutant	Non-Codel	Methylated	Mesenchymal	Alive
TCGA	TCGA-DU-A5TS-01	42	Male	G2	Mutant	Non-Codel	Methylated	NA	Alive
TCGA	TCGA-DU-A5TT-01	70	Male	G3	WT	Non-Codel	Methylated	NA	Alive
TCGA	TCGA-DU-A5TU-01	62	Female	G2	Mutant	Non-Codel	Methylated	Proneural	Alive
TCGA	TCGA-DU-A5TW-01	33	Female	G3	Mutant	Non-Codel	Methylated	Proneural	Alive
TCGA	TCGA-DU-A5TY-01	46	Female	G3	WT	Non-Codel	Methylated	Classical	Dead
TCGA	TCGA-DU-A6S7-01	27	Female	G3	Mutant	Non-Codel	Methylated	Proneural	Alive
TCGA	TCGA-DU-A76K-01	87	Male	G2	WT	Non-Codel	Unmethylated	Neural	Dead
TCGA	TCGA-DU-A76L-01	54	Male	G3	WT	Non-Codel	Methylated	Mesenchymal	Dead
TCGA	TCGA-DU-A76O-01	30	Male	G2	Mutant	Non-Codel	Methylated	Proneural	Alive
TCGA	TCGA-DU-A7T8-01	35	Male	G3	Mutant	Non-Codel	Methylated	Proneural	Dead
TCGA	TCGA-DU-A7TA-01	32	Male	G2	Mutant	Non-Codel	Methylated	Proneural	Alive
TCGA	TCGA-DU-A7TD-01	52	Male	G3	WT	Non-Codel	Unmethylated	Classical	Dead
TCGA	TCGA-DU-A7TI-01	32	Male	G3	NA	Non-Codel	Methylated	Neural	Dead
TCGA	TCGA-DU-A7TJ-01	55	Male	G3	WT	Non-Codel	Methylated	Classical	Alive
TCGA	TCGA-E1-5302-01	41	Male	G3	Mutant	Non-Codel	Methylated	Proneural	Dead
TCGA	TCGA-E1-5303-01	38	Male	G3	Mutant	Non-Codel	Methylated	NA	Dead
TCGA	TCGA-E1-5304-01	42	Male	G3	Mutant	Non-Codel	Unmethylated	Proneural	Dead
TCGA	TCGA-E1-5322-01	38	Female	G2	Mutant	Non-Codel	Methylated	Proneural	Dead
TCGA	TCGA-E1-A7YD-01	57	Male	G3	WT	Non-Codel	Unmethylated	Classical	Dead
TCGA	TCGA-E1-A7YE-01	32	Female	G3	Mutant	Non-Codel	Unmethylated	Mesenchymal	Dead
TCGA	TCGA-E1-A7YH-01	47	Female	G3	Mutant	Non-Codel	Methylated	NA	Dead
TCGA	TCGA-E1-A7YI-01	33	Female	G3	Mutant	Non-Codel	Methylated	Proneural	Dead
TCGA	TCGA-E1-A7YJ-01	55	Male	G3	WT	Non-Codel	Unmethylated	Classical	Dead
TCGA	TCGA-E1-A7YK-01	52	Male	G3	Mutant	Non-Codel	Methylated	Mesenchymal	Dead
TCGA	TCGA-E1-A7YL-01	46	Male	G3	WT	Non-Codel	Unmethylated	Mesenchymal	Dead
TCGA	TCGA-E1-A7YM-01	63	Male	G3	WT	Non-Codel	Unmethylated	Neural	Dead
TCGA	TCGA-E1-A7YN-01	63	Female	G3	WT	Non-Codel	Methylated	Mesenchymal	Dead
TCGA	TCGA-E1-A7YQ-01	58	Female	G3	WT	Non-Codel	Unmethylated	Mesenchymal	Dead
TCGA	TCGA-E1-A7YV-01	26	Female	G3	Mutant	Non-Codel	Methylated	Proneural	Dead
TCGA	TCGA-E1-A7YW-01	28	Male	G2	Mutant	Non-Codel	Methylated	Proneural	Dead
TCGA	TCGA-E1-A7Z2-01	58	Female	G2	WT	Non-Codel	Unmethylated	Neural	Dead
TCGA	TCGA-E1-A7Z4-01	35	Male	G2	Mutant	Non-Codel	Methylated	NA	Dead
TCGA	TCGA-E1-A7Z6-01	41	Female	G2	Mutant	Non-Codel	Methylated	NA	Dead
TCGA	TCGA-FG-5963-01	23	Male	G3	WT	Non-Codel	Unmethylated	Mesenchymal	Dead
TCGA	TCGA-FG-5965-01	39	Female	G2	Mutant	Non-Codel	Methylated	Proneural	Dead
TCGA	TCGA-FG-6688-01	59	Female	G3	WT	Non-Codel	Methylated	NA	Alive
TCGA	TCGA-FG-6691-01	23	Female	G2	Mutant	Non-Codel	Unmethylated	Proneural	Alive
TCGA	TCGA-FG-6692-01	63	Male	G3	WT	Non-Codel	Methylated	Classical	Dead
TCGA	TCGA-FG-7634-01	28	Male	G2	Mutant	Codel	Methylated	Proneural	Alive
TCGA	TCGA-FG-8188-01	41	Male	G2	Mutant	Non-Codel	Methylated	NA	Alive
TCGA	TCGA-FG-8191-01	30	Male	G3	Mutant	Non-Codel	Unmethylated	Proneural	Alive
TCGA	TCGA-FG-A4MU-01	58	Male	G3	WT	Non-Codel	Methylated	Classical	Alive
TCGA	TCGA-FG-A4MW-01	63	Male	G3	WT	Non-Codel	Methylated	Classical	Dead
TCGA	TCGA-FG-A4MX-01	47	Male	G2	Mutant	Non-Codel	Methylated	NA	Alive
TCGA	TCGA-FG-A4MY-01	44	Female	G2	Mutant	Non-Codel	Methylated	NA	Alive
TCGA	TCGA-FG-A60L-01	34	Female	G2	Mutant	Non-Codel	Methylated	NA	Alive
TCGA	TCGA-FG-A6J3-01	52	Female	G3	Mutant	Non-Codel	Methylated	Mesenchymal	Alive
TCGA	TCGA-FG-A70Y-01	20	Female	G2	Mutant	Non-Codel	Methylated	NA	Alive
TCGA	TCGA-FG-A70Z-01	53	Female	G3	WT	Non-Codel	Methylated	Classical	Alive
TCGA	TCGA-FG-A87N-01	37	Female	G3	Mutant	Non-Codel	Methylated	NA	Alive
TCGA	TCGA-FG-A87Q-01	61	Female	G3	WT	Non-Codel	Methylated	NA	Alive
TCGA	TCGA-FN-7833-01	25	Male	G3	Mutant	Non-Codel	Methylated	NA	Alive
TCGA	TCGA-HT-7469-01	30	Male	G3	WT	Non-Codel	Methylated	Classical	Dead
TCGA	TCGA-HT-7473-01	28	Male	G2	Mutant	Non-Codel	Unmethylated	NA	Alive
TCGA	TCGA-HT-7477-01	62	Male	G3	Mutant	Non-Codel	Methylated	Proneural	Alive
TCGA	TCGA-HT-7478-01	36	Male	G2	Mutant	Non-Codel	Unmethylated	Mesenchymal	Alive
TCGA	TCGA-HT-7479-01	44	Male	G3	Mutant	Non-Codel	Methylated	NA	Alive
TCGA	TCGA-HT-7482-01	18	Female	G2	Mutant	Non-Codel	Methylated	Proneural	Alive
TCGA	TCGA-HT-7601-01	30	Female	G3	Mutant	Non-Codel	Methylated	NA	Alive
TCGA	TCGA-HT-7602-01	21	Male	G2	Mutant	Non-Codel	Methylated	NA	Alive
TCGA	TCGA-HT-7606-01	30	Female	G2	Mutant	Non-Codel	Unmethylated	Proneural	Alive
TCGA	TCGA-HT-7609-01	34	Male	G3	Mutant	Non-Codel	Methylated	Proneural	Alive
TCGA	TCGA-HT-7611-01	36	Male	G2	Mutant	Non-Codel	Methylated	NA	Alive
TCGA	TCGA-HT-7616-01	75	Male	G3	Mutant	Codel	Methylated	Mesenchymal	Dead
TCGA	TCGA-HT-7676-01	26	Male	G2	Mutant	Non-Codel	Unmethylated	Proneural	Alive
TCGA	TCGA-HT-7680-01	32	Female	G2	WT	Non-Codel	Unmethylated	NA	Alive
TCGA	TCGA-HT-7684-01	58	Male	G3	Mutant	Non-Codel	Methylated	NA	Alive
TCGA	TCGA-HT-7686-01	29	Female	G3	Mutant	Non-Codel	Methylated	NA	Alive
TCGA	TCGA-HT-7689-01	58	Female	G2	Mutant	Non-Codel	Methylated	Proneural	Alive
TCGA	TCGA-HT-7690-01	29	Male	G3	Mutant	Non-Codel	Methylated	Proneural	Alive
TCGA	TCGA-HT-7691-01	31	Female	G2	WT	Non-Codel	Unmethylated	NA	Alive
TCGA	TCGA-HT-7693-01	51	Female	G2	Mutant	Non-Codel	Methylated	NA	Alive
TCGA	TCGA-HT-7854-01	62	Male	G2	WT	Non-Codel	Unmethylated	Neural	Alive
TCGA	TCGA-HT-7857-01	24	Female	G3	WT	Non-Codel	Unmethylated	Mesenchymal	Alive
TCGA	TCGA-HT-7858-01	28	Male	G2	Mutant	Non-Codel	Methylated	Proneural	Alive
TCGA	TCGA-HT-7860-01	60	Female	G3	WT	Non-Codel	Methylated	Classical	Alive
TCGA	TCGA-HT-7873-01	29	Male	G2	Mutant	Non-Codel	Methylated	Proneural	Alive
TCGA	TCGA-HT-7879-01	31	Male	G3	Mutant	Non-Codel	Methylated	Proneural	Alive
TCGA	TCGA-HT-7882-01	66	Male	G3	WT	Non-Codel	Methylated	Mesenchymal	Dead
TCGA	TCGA-HT-8011-01	55	Male	G3	WT	Non-Codel	Unmethylated	NA	Alive
TCGA	TCGA-HT-8104-01	51	Female	G3	WT	Non-Codel	Unmethylated	Classical	Alive
TCGA	TCGA-HT-8106-01	53	Male	G3	Mutant	Non-Codel	Methylated	Mesenchymal	Alive
TCGA	TCGA-HT-8110-01	57	Male	G3	WT	Non-Codel	Methylated	Mesenchymal	Alive
TCGA	TCGA-HT-8111-01	32	Male	G3	Mutant	Non-Codel	Methylated	Proneural	Alive
TCGA	TCGA-HT-8114-01	36	Male	G3	Mutant	Non-Codel	Methylated	NA	Alive
TCGA	TCGA-HT-8563-01	30	Female	G3	Mutant	Non-Codel	Unmethylated	Mesenchymal	Alive
TCGA	TCGA-HT-8564-01	47	Male	G3	WT	Non-Codel	Unmethylated	Neural	Alive
TCGA	TCGA-HT-A4DS-01	55	Female	G3	WT	Non-Codel	Unmethylated	Classical	Alive
TCGA	TCGA-HT-A5R5-01	33	Female	G2	Mutant	Non-Codel	Methylated	Neural	Alive
TCGA	TCGA-HT-A5RA-01	65	Female	G3	WT	Non-Codel	Unmethylated	Classical	Alive
TCGA	TCGA-HT-A5RC-01	70	Female	G3	WT	Non-Codel	Unmethylated	Classical	Dead
TCGA	TCGA-HT-A617-01	47	Male	G2	WT	Non-Codel	Unmethylated	Classical	Alive
TCGA	TCGA-HT-A618-01	37	Female	G3	Mutant	Non-Codel	Methylated	NA	Alive
TCGA	TCGA-HT-A61B-01	22	Male	G3	Mutant	Non-Codel	Methylated	NA	Alive
TCGA	TCGA-HT-A61C-01	66	Male	G3	WT	Non-Codel	Unmethylated	NA	Dead
TCGA	TCGA-HT-A74H-01	62	Male	G3	WT	Non-Codel	Unmethylated	Neural	Alive
TCGA	TCGA-HT-A74K-01	58	Female	G3	Mutant	Codel	Methylated	Proneural	Alive
TCGA	TCGA-HT-A74O-01	34	Male	G3	Mutant	Non-Codel	Methylated	NA	Alive
TCGA	TCGA-HW-7490-01	41	Male	G2	Mutant	Non-Codel	Methylated	NA	Alive
TCGA	TCGA-HW-A5KK-01	64	Male	G3	WT	Non-Codel	Methylated	Classical	Dead
TCGA	TCGA-HW-A5KM-01	35	Male	G2	Mutant	Non-Codel	Methylated	Mesenchymal	Alive
TCGA	TCGA-IK-7675-01	43	Male	G2	Mutant	Non-Codel	Methylated	Proneural	Dead
TCGA	TCGA-KT-A7W1-01	45	Female	G3	WT	Non-Codel	Methylated	Classical	Alive
TCGA	TCGA-P5-A5EX-01	41	Female	G3	Mutant	Codel	Methylated	Mesenchymal	Alive
TCGA	TCGA-P5-A5EZ-01	39	Male	G3	Mutant	Non-Codel	Methylated	Proneural	Alive
TCGA	TCGA-P5-A5F1-01	30	Male	G2	Mutant	Non-Codel	Unmethylated	NA	Alive
TCGA	TCGA-P5-A5F6-01	26	Male	G2	WT	Non-Codel	Unmethylated	Mesenchymal	Alive
TCGA	TCGA-P5-A72U-01	71	Female	G3	WT	Non-Codel	Methylated	Classical	Alive
TCGA	TCGA-P5-A72W-01	35	Male	G3	Mutant	Non-Codel	Unmethylated	Proneural	Alive
TCGA	TCGA-P5-A72X-01	21	Male	G3	Mutant	Non-Codel	Methylated	NA	Alive
TCGA	TCGA-P5-A731-01	59	Female	G2	Mutant	Non-Codel	Methylated	Neural	Alive
TCGA	TCGA-P5-A736-01	44	Female	G3	Mutant	Non-Codel	Methylated	NA	Alive
TCGA	TCGA-P5-A780-01	44	Female	G3	Mutant	Non-Codel	Methylated	Proneural	Alive
TCGA	TCGA-QH-A65S-01	32	Female	G2	Mutant	Non-Codel	Methylated	Proneural	Alive
TCGA	TCGA-QH-A65X-01	28	Female	G3	Mutant	Codel	Methylated	NA	Alive
TCGA	TCGA-QH-A6CS-01	41	Male	G3	WT	Non-Codel	Unmethylated	NA	Alive
TCGA	TCGA-QH-A6CU-01	52	Female	G3	Mutant	Codel	Methylated	NA	Alive
TCGA	TCGA-QH-A6CV-01	51	Male	G3	WT	Non-Codel	Unmethylated	Classical	Alive
TCGA	TCGA-QH-A6CW-01	43	Male	G3	Mutant	Non-Codel	Methylated	NA	Alive
TCGA	TCGA-QH-A6CX-01	66	Male	G2	WT	Non-Codel	Unmethylated	Classical	Dead
TCGA	TCGA-QH-A6XC-01	48	Male	G3	WT	Non-Codel	Methylated	Classical	Alive
TCGA	TCGA-RY-A83Z-01	54	Female	G3	Mutant	Non-Codel	Methylated	NA	Alive
TCGA	TCGA-S9-A6TS-01	48	Female	G3	Mutant	Non-Codel	Methylated	Neural	Dead
TCGA	TCGA-S9-A6TU-01	38	Male	G2	Mutant	Non-Codel	Methylated	Proneural	Alive
TCGA	TCGA-S9-A6TV-01	50	Male	G3	Mutant	Non-Codel	Methylated	Mesenchymal	Alive
TCGA	TCGA-S9-A6U0-01	46	Male	G3	WT	Non-Codel	Methylated	Mesenchymal	Dead
TCGA	TCGA-S9-A6U8-01	24	Male	G2	Mutant	Non-Codel	Methylated	Proneural	Dead
TCGA	TCGA-S9-A6U9-01	36	Male	G3	Mutant	Non-Codel	Methylated	NA	Alive
TCGA	TCGA-S9-A6UA-01	66	Male	G3	WT	Non-Codel	Methylated	Mesenchymal	Dead
TCGA	TCGA-S9-A6WG-01	31	Male	G3	Mutant	Non-Codel	Methylated	Mesenchymal	Alive
TCGA	TCGA-S9-A6WM-01	59	Female	G3	WT	Non-Codel	Unmethylated	Classical	Alive
TCGA	TCGA-S9-A6WN-01	38	Female	G3	Mutant	Codel	Methylated	Mesenchymal	Alive
TCGA	TCGA-S9-A7IS-01	33	Female	G3	Mutant	Non-Codel	Methylated	Proneural	Dead
TCGA	TCGA-S9-A7IX-01	57	Male	G3	WT	Non-Codel	Unmethylated	Classical	Dead
TCGA	TCGA-S9-A7IZ-01	48	Female	G3	Mutant	Non-Codel	Methylated	Neural	Alive
TCGA	TCGA-S9-A7J0-01	30	Female	G3	Mutant	Non-Codel	Methylated	Proneural	Alive
TCGA	TCGA-S9-A7QX-01	36	Female	G3	Mutant	Non-Codel	Methylated	Proneural	Alive
TCGA	TCGA-S9-A7R2-01	69	Male	G3	WT	Non-Codel	Unmethylated	NA	Dead
TCGA	TCGA-S9-A7R3-01	28	Female	G2	Mutant	Non-Codel	Methylated	NA	Alive
TCGA	TCGA-S9-A7R4-01	46	Male	G3	Mutant	Non-Codel	Methylated	Proneural	Alive
TCGA	TCGA-S9-A7R7-01	27	Male	G2	Mutant	Non-Codel	Methylated	Mesenchymal	Alive
TCGA	TCGA-S9-A7R8-01	44	Female	G3	Mutant	Non-Codel	Methylated	Proneural	Dead
TCGA	TCGA-S9-A89V-01	70	Male	G3	WT	Non-Codel	Methylated	NA	Alive
TCGA	TCGA-S9-A89Z-01	40	Male	G3	Mutant	Non-Codel	Methylated	NA	Alive
TCGA	TCGA-TM-A7C3-01	43	Female	G3	WT	Non-Codel	Methylated	Classical	Dead
TCGA	TCGA-TM-A84B-01	40	Male	G3	WT	Non-Codel	Unmethylated	NA	Dead
TCGA	TCGA-TM-A84C-01	32	Male	G2	WT	Non-Codel	Unmethylated	NA	Dead
TCGA	TCGA-TM-A84F-01	48	Male	G3	Mutant	Non-Codel	Methylated	NA	Alive
TCGA	TCGA-TM-A84I-01	30	Male	G3	Mutant	Non-Codel	Methylated	NA	Alive
TCGA	TCGA-TM-A84J-01	63	Male	G3	WT	Non-Codel	Unmethylated	NA	Alive
TCGA	TCGA-TM-A84L-01	31	Male	G2	Mutant	Non-Codel	Methylated	NA	Dead
TCGA	TCGA-TM-A84Q-01	31	Male	G2	Mutant	Non-Codel	Methylated	NA	Alive
TCGA	TCGA-TQ-A7RF-01	27	Female	G3	Mutant	Non-Codel	Unmethylated	NA	Alive
TCGA	TCGA-TQ-A7RH-01	39	Male	G2	Mutant	Non-Codel	Methylated	Proneural	Alive
TCGA	TCGA-TQ-A7RJ-01	25	Female	G2	Mutant	Non-Codel	Methylated	NA	Alive
TCGA	TCGA-TQ-A7RM-01	41	Female	G3	Mutant	Non-Codel	Methylated	Proneural	Alive
TCGA	TCGA-TQ-A7RP-01	66	Male	G2	WT	Non-Codel	Methylated	Neural	Alive
TCGA	TCGA-TQ-A7RR-01	38	Male	G2	Mutant	Non-Codel	Unmethylated	Neural	Alive
TCGA	TCGA-TQ-A7RW-01	32	Male	G2	Mutant	Non-Codel	Methylated	Proneural	Dead
TCGA	TCGA-VM-A8C8-01	50	Female	G2	Mutant	Non-Codel	Unmethylated	NA	Alive
TCGA	TCGA-VM-A8C9-01	37	Female	G2	WT	Non-Codel	Unmethylated	NA	Alive
TCGA	TCGA-VM-A8CA-01	54	Male	G2	Mutant	Non-Codel	Methylated	NA	Alive
TCGA	TCGA-VM-A8CD-01	58	Male	G3	WT	Non-Codel	Unmethylated	NA	Dead
TCGA	TCGA-VM-A8CF-01	44	Female	G3	Mutant	Non-Codel	Methylated	NA	Alive
TCGA	TCGA-VM-A8CH-01	24	Female	G2	Mutant	Non-Codel	Unmethylated	NA	Alive
TCGA	TCGA-VV-A86M-01	36	Female	G3	Mutant	Non-Codel	Methylated	NA	Alive
TCGA	TCGA-VW-A8FI-01	66	Male	G3	WT	Non-Codel	Unmethylated	NA	Dead
TCGA	TCGA-WH-A86K-01	65	Male	G2	Mutant	Non-Codel	Methylated	NA	Alive
TCGA	TCGA-WY-A858-01	32	Female	G3	Mutant	Non-Codel	Methylated	NA	Alive
TCGA	TCGA-WY-A85B-01	24	Male	G2	Mutant	Non-Codel	Methylated	NA	Alive
TCGA	TCGA-WY-A85C-01	36	Male	G2	Mutant	Non-Codel	Methylated	NA	Alive
TCGA	TCGA-WY-A85D-01	60	Male	G2	Mutant	Non-Codel	Unmethylated	NA	Alive
TCGA	TCGA-02-0001-01	44	Female	G4	WT	Non-Codel	Unmethylated	Classical	Dead
TCGA	TCGA-02-0007-01	40	Female	G4	WT	Non-Codel	Unmethylated	Proneural	Dead
TCGA	TCGA-02-0010-01	20	Female	G4	Mutant	Non-Codel	Unmethylated	Proneural	Dead
TCGA	TCGA-02-0011-01	18	Female	G4	WT	Non-Codel	Methylated	Proneural	Dead
TCGA	TCGA-02-0014-01	25	Male	G4	Mutant	Non-Codel	Unmethylated	Proneural	Dead
TCGA	TCGA-02-0016-01	50	Male	G4	WT	Non-Codel	NA	Classical	Alive
TCGA	TCGA-02-0021-01	43	Female	G4	WT	Non-Codel	Methylated	Classical	Dead
TCGA	TCGA-02-0024-01	35	Male	G4	WT	Non-Codel	Unmethylated	Proneural	Dead
TCGA	TCGA-02-0026-01	27	Male	G4	Mutant	Non-Codel	NA	Proneural	Dead
TCGA	TCGA-02-0028-01	39	Male	G4	Mutant	Codel	Methylated	Proneural	Dead
TCGA	TCGA-02-0033-01	54	Male	G4	WT	Non-Codel	Methylated	Mesenchymal	Dead
TCGA	TCGA-02-0034-01	60	Male	G4	WT	Non-Codel	Unmethylated	Mesenchymal	Dead
TCGA	TCGA-02-0038-01	48	Female	G4	WT	Non-Codel	Unmethylated	Classical	Dead
TCGA	TCGA-02-0046-01	61	Male	G4	WT	Non-Codel	Methylated	Proneural	Dead
TCGA	TCGA-02-0047-01	78	Male	G4	WT	Non-Codel	Unmethylated	Proneural	Dead
TCGA	TCGA-02-0048-01	80	Male	G4	WT	Non-Codel	NA	Proneural	Dead
TCGA	TCGA-02-0054-01	44	Female	G4	WT	Non-Codel	Methylated	Mesenchymal	Dead
TCGA	TCGA-02-0058-01	28	Female	G4	Mutant	Non-Codel	Methylated	Proneural	Dead
TCGA	TCGA-02-0069-01	31	Female	G4	WT	Non-Codel	Methylated	Proneural	Alive
TCGA	TCGA-02-0074-01	68	Female	G4	WT	Non-Codel	Unmethylated	Proneural	Dead
TCGA	TCGA-02-0080-01	28	Male	G4	Mutant	Non-Codel	Methylated	Proneural	Dead
TCGA	TCGA-02-0084-01	36	Female	G4	Mutant	Non-Codel	NA	Proneural	Dead
TCGA	TCGA-02-0087-01	27	Female	G4	NA	Non-Codel	NA	Proneural	Alive
TCGA	TCGA-02-0104-01	29	Female	G4	WT	Non-Codel	NA	Proneural	Dead
TCGA	TCGA-02-0114-01	37	Female	G4	Mutant	Non-Codel	Methylated	Proneural	Dead
TCGA	TCGA-02-0115-01	52	Male	G4	WT	Non-Codel	Methylated	Neural	Dead
TCGA	TCGA-02-0116-01	51	Male	G4	WT	Non-Codel	Unmethylated	Mesenchymal	Dead
TCGA	TCGA-02-0258-01	36	Female	G4	NA	Non-Codel	NA	Proneural	Dead
TCGA	TCGA-02-0281-01	78	Female	G4	NA	Non-Codel	NA	Proneural	Dead
TCGA	TCGA-02-0324-01	69	Female	G4	NA	Non-Codel	NA	Neural	Dead
TCGA	TCGA-02-0325-01	61	Male	G4	NA	Non-Codel	NA	Proneural	Dead
TCGA	TCGA-02-0338-01	41	Male	G4	NA	Non-Codel	NA	Proneural	Dead
TCGA	TCGA-02-0339-01	67	Male	G4	NA	Non-Codel	NA	Proneural	Dead
TCGA	TCGA-02-0432-01	36	Male	G4	NA	Non-Codel	NA	Proneural	Dead
TCGA	TCGA-02-0439-01	70	Female	G4	NA	NA	NA	Proneural	Dead
TCGA	TCGA-02-0440-01	62	Male	G4	NA	Non-Codel	NA	Proneural	Dead
TCGA	TCGA-02-0446-01	61	Male	G4	NA	Non-Codel	NA	Proneural	Dead
TCGA	TCGA-02-2466-01	61	Male	G4	WT	Non-Codel	Unmethylated	Proneural	Dead
TCGA	TCGA-02-2470-01	57	Male	G4	WT	Non-Codel	Unmethylated	Mesenchymal	Dead
TCGA	TCGA-02-2483-01	43	Male	G4	Mutant	Non-Codel	Methylated	Proneural	Alive
TCGA	TCGA-06-0127-01	67	Male	G4	WT	Non-Codel	NA	Classical	Dead
TCGA	TCGA-06-0128-01	66	Male	G4	Mutant	Non-Codel	Methylated	Proneural	Dead
TCGA	TCGA-06-0129-01	30	Male	G4	Mutant	Non-Codel	Methylated	Proneural	Dead
TCGA	TCGA-06-0132-01	49	Male	G4	WT	Non-Codel	NA	Neural	Dead
TCGA	TCGA-06-0133-01	64	Male	G4	WT	Non-Codel	Unmethylated	Neural	Dead
TCGA	TCGA-06-0142-01	81	Male	G4	WT	Non-Codel	Unmethylated	Neural	Dead
TCGA	TCGA-06-0146-01	33	Female	G4	NA	Non-Codel	NA	Proneural	Dead
TCGA	TCGA-06-0160-01	56	Female	G4	WT	Non-Codel	NA	Neural	Dead
TCGA	TCGA-06-0162-01	47	Female	G4	NA	Non-Codel	NA	Neural	Dead
TCGA	TCGA-06-0167-01	44	Male	G4	WT	NA	NA	Neural	Dead
TCGA	TCGA-06-0174-01	54	Male	G4	WT	Non-Codel	NA	Proneural	Dead
TCGA	TCGA-06-0177-01	64	Male	G4	NA	Non-Codel	NA	Proneural	Dead
TCGA	TCGA-06-0178-01	38	Male	G4	Mutant	Non-Codel	NA	Neural	Alive
TCGA	TCGA-06-0179-01	64	Male	G4	NA	Non-Codel	NA	Neural	Dead
TCGA	TCGA-06-0188-01	71	Male	G4	WT	Non-Codel	NA	Neural	Alive
TCGA	TCGA-06-0195-01	63	Male	G4	WT	Non-Codel	NA	Neural	Dead
TCGA	TCGA-06-0208-01	52	Female	G4	WT	Non-Codel	NA	Neural	Dead
TCGA	TCGA-06-0219-01	67	Male	G4	WT	Non-Codel	NA	Neural	Dead
TCGA	TCGA-06-0221-01	31	Male	G4	Mutant	Non-Codel	NA	Neural	Dead
TCGA	TCGA-06-0237-01	75	Female	G4	WT	Non-Codel	NA	Neural	Dead
TCGA	TCGA-06-0238-01	46	Male	G4	WT	Non-Codel	NA	Proneural	Dead
TCGA	TCGA-06-0240-01	57	Male	G4	WT	Non-Codel	NA	Neural	Dead
TCGA	TCGA-06-0241-01	65	Female	G4	WT	Non-Codel	NA	Proneural	Alive
TCGA	TCGA-06-0410-01	76	Female	G4	NA	Non-Codel	NA	Proneural	Dead
TCGA	TCGA-06-0413-01	77	Female	G4	NA	Non-Codel	NA	Proneural	Dead
TCGA	TCGA-06-0414-01	63	Male	G4	NA	Non-Codel	NA	Proneural	Dead
TCGA	TCGA-06-0648-01	77	Male	G4	WT	Non-Codel	NA	Proneural	Dead
TCGA	TCGA-06-0686-01	53	Male	G4	WT	Non-Codel	NA	Proneural	Dead
TCGA	TCGA-06-0749-01	50	Male	G4	WT	Non-Codel	NA	Neural	Dead
TCGA	TCGA-06-0875-01	61	Female	G4	WT	Non-Codel	Unmethylated	Proneural	Alive
TCGA	TCGA-06-1086-01	42	Male	G4	NA	Non-Codel	Unmethylated	Mesenchymal	Dead
TCGA	TCGA-06-1087-01	75	Male	G4	WT	Non-Codel	Unmethylated	Proneural	Dead
TCGA	TCGA-06-1801-01	56	Female	G4	WT	Non-Codel	Unmethylated	Proneural	Alive
TCGA	TCGA-06-1804-01	81	Female	G4	WT	Non-Codel	Methylated	Classical	Dead
TCGA	TCGA-06-1805-01	28	Female	G4	Mutant	Non-Codel	Unmethylated	Proneural	Alive
TCGA	TCGA-06-2558-01	75	Female	G4	WT	Non-Codel	Unmethylated	Proneural	Dead
TCGA	TCGA-06-2561-01	53	Female	G4	WT	Non-Codel	Unmethylated	Mesenchymal	Dead
TCGA	TCGA-06-2569-01	24	Female	G4	WT	Non-Codel	Unmethylated	Mesenchymal	Alive
TCGA	TCGA-06-2570-01	21	Female	G4	Mutant	Non-Codel	Methylated	Proneural	Alive
TCGA	TCGA-06-5411-01	51	Male	G4	WT	Non-Codel	Unmethylated	Neural	Dead
TCGA	TCGA-06-5415-01	60	Male	G4	WT	Non-Codel	Unmethylated	Classical	Alive
TCGA	TCGA-06-5416-01	23	Female	G4	NA	Non-Codel	Unmethylated	Proneural	Alive
TCGA	TCGA-06-5417-01	45	Female	G4	Mutant	NA	Methylated	Proneural	Alive
TCGA	TCGA-06-5859-01	63	Male	G4	WT	Non-Codel	Unmethylated	Neural	Alive
TCGA	TCGA-06-6389-01	49	Female	G4	Mutant	Non-Codel	Methylated	Proneural	Alive
TCGA	TCGA-06-6391-01	44	Female	G4	WT	Non-Codel	Unmethylated	Proneural	Dead
TCGA	TCGA-08-0245-01	31	Female	G4	WT	Non-Codel	NA	Proneural	Dead
TCGA	TCGA-08-0344-01	66	Male	G4	Mutant	Codel	NA	Proneural	Dead
TCGA	TCGA-08-0348-01	63	Male	G4	WT	Non-Codel	NA	Proneural	Dead
TCGA	TCGA-08-0350-01	32	Male	G4	WT	Non-Codel	NA	Proneural	Dead
TCGA	TCGA-08-0351-01	40	Male	G4	WT	Non-Codel	NA	Proneural	Dead
TCGA	TCGA-08-0359-01	59	Female	G4	WT	Non-Codel	NA	Proneural	Dead
TCGA	TCGA-08-0385-01	71	Male	G4	WT	NA	NA	Proneural	Dead
TCGA	TCGA-08-0386-01	74	Male	G4	WT	Non-Codel	NA	Neural	Dead
TCGA	TCGA-08-0389-01	59	Male	G4	WT	Non-Codel	NA	Neural	Dead
TCGA	TCGA-08-0516-01	14	Male	G4	NA	Non-Codel	NA	Classical	Dead
TCGA	TCGA-08-0517-01	34	Female	G4	NA	Non-Codel	NA	Proneural	Dead
TCGA	TCGA-08-0524-01	17	Female	G4	NA	Non-Codel	NA	Proneural	Dead
TCGA	TCGA-12-0618-01	49	Male	G4	WT	Non-Codel	NA	Proneural	Dead
TCGA	TCGA-12-0670-01	60	Male	G4	WT	Non-Codel	Methylated	Neural	Dead
TCGA	TCGA-12-0818-01	45	Female	G4	Mutant	Non-Codel	Methylated	Proneural	Dead
TCGA	TCGA-12-0819-01	49	Female	G4	WT	Non-Codel	Methylated	Classical	Dead
TCGA	TCGA-12-0820-01	40	Male	G4	WT	Non-Codel	Unmethylated	Classical	Dead
TCGA	TCGA-12-0826-01	38	Female	G4	WT	Non-Codel	Unmethylated	Neural	Dead
TCGA	TCGA-12-0827-01	38	Female	G4	Mutant	Non-Codel	Methylated	Mesenchymal	Dead
TCGA	TCGA-12-1089-01	64	Male	G4	WT	Non-Codel	Unmethylated	Neural	Dead
TCGA	TCGA-12-1090-01	58	Male	G4	NA	Non-Codel	Methylated	Mesenchymal	Dead
TCGA	TCGA-12-1097-01	61	Male	G4	NA	Non-Codel	Unmethylated	Neural	Dead
TCGA	TCGA-12-1098-01	75	Female	G4	NA	Non-Codel	Unmethylated	Classical	Dead
TCGA	TCGA-12-1099-01	68	Female	G4	NA	Non-Codel	Unmethylated	Proneural	Dead
TCGA	TCGA-12-1597-01	62	Female	G4	WT	NA	Unmethylated	Proneural	Dead
TCGA	TCGA-12-1602-01	58	Male	G4	WT	Non-Codel	Methylated	Proneural	Dead
TCGA	TCGA-12-3644-01	47	Female	G4	WT	Non-Codel	Methylated	Neural	Dead
TCGA	TCGA-12-3646-01	59	Female	G4	WT	Non-Codel	Methylated	Proneural	Dead
TCGA	TCGA-12-3650-01	46	Male	G4	WT	Non-Codel	Unmethylated	Proneural	Dead
TCGA	TCGA-12-3651-01	77	Male	G4	WT	Non-Codel	Methylated	Neural	Dead
TCGA	TCGA-14-0813-01	78	Male	G4	WT	Non-Codel	Methylated	Proneural	Dead
TCGA	TCGA-14-0865-01	67	Male	G4	WT	Non-Codel	Methylated	Proneural	Dead
TCGA	TCGA-14-0871-01	74	Female	G4	WT	Non-Codel	Unmethylated	Mesenchymal	Dead
TCGA	TCGA-14-1451-01	39	Male	G4	WT	Non-Codel	Unmethylated	Proneural	Dead
TCGA	TCGA-14-1454-01	54	Female	G4	NA	Non-Codel	Unmethylated	Proneural	Dead
TCGA	TCGA-14-1455-01	61	Male	G4	WT	Non-Codel	Methylated	Proneural	Dead
TCGA	TCGA-14-1456-01	23	Male	G4	Mutant	Non-Codel	Unmethylated	Proneural	Alive
TCGA	TCGA-14-1458-01	54	Male	G4	Mutant	Non-Codel	Methylated	Proneural	Dead
TCGA	TCGA-14-1795-01	66	Male	G4	WT	Non-Codel	Methylated	Proneural	Dead
TCGA	TCGA-14-1821-01	31	Male	G4	Mutant	Non-Codel	Methylated	Proneural	Dead
TCGA	TCGA-14-1825-01	70	Male	G4	WT	Non-Codel	Unmethylated	Proneural	Dead
TCGA	TCGA-14-1827-01	51	Male	G4	WT	Non-Codel	Methylated	Neural	Dead
TCGA	TCGA-14-3476-01	74	Male	G4	WT	NA	Unmethylated	Neural	Dead
TCGA	TCGA-14-3477-01	38	Female	G4	WT	Non-Codel	Unmethylated	Proneural	Alive
TCGA	TCGA-14-4157-01	40	Male	G4	Mutant	Non-Codel	Methylated	Proneural	Alive
TCGA	TCGA-15-1444-01	21	Male	G4	Mutant	Non-Codel	Methylated	Proneural	Dead
TCGA	TCGA-15-1446-01	55	Male	G4	WT	Non-Codel	Unmethylated	Classical	Alive
TCGA	TCGA-15-1447-01	36	Female	G4	NA	Non-Codel	Methylated	Proneural	Alive
TCGA	TCGA-15-1449-01	65	Male	G4	NA	Non-Codel	Methylated	Proneural	Dead
TCGA	TCGA-16-0846-01	85	Male	G4	WT	Non-Codel	Methylated	Proneural	Dead
TCGA	TCGA-16-0849-01	54	Male	G4	Mutant	Non-Codel	Unmethylated	Proneural	Alive
TCGA	TCGA-16-0850-01	52	Female	G4	Mutant	Non-Codel	Unmethylated	Proneural	Dead
TCGA	TCGA-16-1460-01	36	Female	G4	Mutant	Non-Codel	Methylated	Proneural	Alive
TCGA	TCGA-19-0957-01	48	Female	G4	WT	Non-Codel	Unmethylated	Proneural	Dead
TCGA	TCGA-19-0960-01	83	Female	G4	NA	Non-Codel	Methylated	Proneural	Alive
TCGA	TCGA-19-0963-01	61	Male	G4	NA	Non-Codel	Unmethylated	Neural	Dead
TCGA	TCGA-19-1387-01	81	Male	G4	WT	Non-Codel	Methylated	Proneural	Alive
TCGA	TCGA-19-1388-01	58	Male	G4	WT	Non-Codel	Methylated	Mesenchymal	Dead
TCGA	TCGA-19-1390-01	63	Female	G4	WT	Non-Codel	Methylated	Proneural	Dead
TCGA	TCGA-19-1788-01	39	Male	G4	Mutant	NA	Methylated	Proneural	Dead
TCGA	TCGA-19-1789-01	69	Female	G4	WT	Non-Codel	Methylated	Classical	Dead
TCGA	TCGA-19-1791-01	82	Female	G4	WT	Non-Codel	Unmethylated	Neural	Alive
TCGA	TCGA-19-2620-01	70	Male	G4	WT	Non-Codel	Methylated	Neural	Dead
TCGA	TCGA-19-2624-01	51	Male	G4	WT	Non-Codel	Unmethylated	Proneural	Dead
TCGA	TCGA-19-2629-01	60	Male	G4	Mutant	Non-Codel	Unmethylated	Proneural	Dead
TCGA	TCGA-19-5956-01	53	Female	G4	NA	Non-Codel	Unmethylated	Proneural	Dead
TCGA	TCGA-19-5958-01	56	Male	G4	WT	Non-Codel	Unmethylated	Classical	Dead
TCGA	TCGA-19-5960-01	56	Male	G4	WT	Non-Codel	Unmethylated	Proneural	Dead
TCGA	TCGA-26-1442-01	43	Male	G4	Mutant	Non-Codel	Methylated	Proneural	Alive
TCGA	TCGA-26-1799-01	68	Male	G4	WT	Non-Codel	Unmethylated	Neural	Dead
TCGA	TCGA-26-5133-01	59	Male	G4	WT	Non-Codel	Unmethylated	Proneural	Alive
TCGA	TCGA-26-5134-01	74	Male	G4	WT	Non-Codel	Unmethylated	Proneural	Alive
TCGA	TCGA-26-5136-01	78	Female	G4	WT	Non-Codel	Methylated	Mesenchymal	Dead
TCGA	TCGA-26-5139-01	65	Female	G4	WT	Non-Codel	Unmethylated	Mesenchymal	Alive
TCGA	TCGA-27-1836-01	33	Female	G4	WT	Non-Codel	Methylated	Proneural	Dead
TCGA	TCGA-27-2518-01	52	Male	G4	WT	Non-Codel	Unmethylated	Neural	Dead
TCGA	TCGA-27-2521-01	34	Male	G4	Mutant	Non-Codel	Methylated	Proneural	Dead
TCGA	TCGA-28-1746-01	77	Female	G4	WT	Non-Codel	Methylated	Proneural	Alive
TCGA	TCGA-28-1756-01	78	Male	G4	NA	Non-Codel	Methylated	Proneural	Alive
TCGA	TCGA-28-2506-01	63	Female	G4	WT	Non-Codel	Methylated	Neural	Alive
TCGA	TCGA-28-2514-01	45	Male	G4	WT	Non-Codel	Unmethylated	Classical	Alive
TCGA	TCGA-28-5204-01	72	Male	G4	WT	Non-Codel	Unmethylated	Neural	Dead
TCGA	TCGA-28-5207-01	71	Male	G4	WT	Non-Codel	Unmethylated	Mesenchymal	Dead
TCGA	TCGA-28-5208-01	52	Male	G4	WT	Non-Codel	Methylated	Mesenchymal	Dead
TCGA	TCGA-28-5209-01	66	Female	G4	WT	Non-Codel	Methylated	Mesenchymal	Alive
TCGA	TCGA-28-5213-01	72	Male	G4	WT	Non-Codel	Unmethylated	Mesenchymal	Alive
TCGA	TCGA-28-5214-01	53	Male	G4	WT	Non-Codel	Unmethylated	Mesenchymal	Dead
TCGA	TCGA-28-5216-01	52	Male	G4	WT	Non-Codel	Unmethylated	Mesenchymal	Alive
TCGA	TCGA-28-5218-01	63	Male	G4	WT	Non-Codel	Unmethylated	Mesenchymal	Dead
TCGA	TCGA-28-5220-01	67	Male	G4	WT	Non-Codel	Unmethylated	Classical	Dead
TCGA	TCGA-32-1970-01	21	Male	G4	NA	Non-Codel	Methylated	Classical	Dead
TCGA	TCGA-32-1973-01	NA	NA	G4	NA	NA	NA	Proneural	Dead
TCGA	TCGA-32-1976-01	63	Female	G4	WT	Non-Codel	Methylated	Proneural	Dead
TCGA	TCGA-32-1980-01	76	Female	G4	WT	Non-Codel	Methylated	Neural	Dead
TCGA	TCGA-32-2634-01	67	Male	G4	WT	Non-Codel	Methylated	Proneural	Alive
TCGA	TCGA-32-4208-01	40	Male	G4	WT	NA	Methylated	Proneural	Alive
TCGA	TCGA-32-4210-01	56	Male	G4	WT	Non-Codel	Unmethylated	Proneural	Dead
TCGA	TCGA-32-5222-01	72	Female	G4	WT	Non-Codel	Methylated	Proneural	Dead
TCGA	TCGA-41-2571-01	NA	NA	G4	NA	NA	NA	Proneural	Dead
TCGA	TCGA-41-2573-01	NA	NA	G4	NA	NA	NA	Proneural	Alive
TCGA	TCGA-41-2575-01	NA	NA	G4	NA	NA	NA	Proneural	Dead
TCGA	TCGA-41-5651-01	NA	NA	G4	NA	NA	NA	Proneural	Alive
TCGA	TCGA-76-4925-01	NA	NA	G4	NA	NA	NA	Proneural	Dead
TCGA	TCGA-76-4932-01	NA	NA	G4	NA	NA	NA	Proneural	Dead
TCGA	TCGA-76-4934-01	NA	NA	G4	NA	NA	NA	Proneural	Dead
TCGA	TCGA-76-6191-01	NA	NA	G4	NA	NA	NA	Proneural	Dead
TCGA	TCGA-76-6285-01	NA	NA	G4	NA	NA	NA	Proneural	Dead
TCGA	TCGA-CS-4943-01	37	Male	G3	Mutant	Non-Codel	Methylated	Proneural	Dead
TCGA	TCGA-CS-5393-01	39	Male	G3	Mutant	Non-Codel	Methylated	Proneural	Alive
TCGA	TCGA-CS-5394-01	40	Male	G3	Mutant	Non-Codel	Methylated	Proneural	Alive
TCGA	TCGA-CS-5396-01	53	Female	G3	Mutant	Codel	Methylated	Proneural	Alive
TCGA	TCGA-CS-6667-01	39	Female	G2	Mutant	Non-Codel	Methylated	NA	Alive
TCGA	TCGA-CS-6668-01	57	Female	G2	Mutant	Codel	Methylated	Proneural	Alive
TCGA	TCGA-CS-6669-01	26	Female	G2	WT	Non-Codel	Unmethylated	Neural	Alive
TCGA	TCGA-CS-6670-01	43	Male	G3	Mutant	Codel	Methylated	Proneural	Alive
TCGA	TCGA-DB-5270-01	38	Female	G3	Mutant	Non-Codel	Methylated	Neural	Alive
TCGA	TCGA-DB-5275-01	36	Male	G3	Mutant	Non-Codel	Methylated	Proneural	Alive
TCGA	TCGA-DB-5277-01	34	Male	G3	Mutant	Non-Codel	Methylated	Proneural	Dead
TCGA	TCGA-DB-5278-01	17	Male	G2	Mutant	Codel	Methylated	Proneural	Alive
TCGA	TCGA-DB-5279-01	59	Male	G2	Mutant	Codel	Methylated	Neural	Alive
TCGA	TCGA-DB-5280-01	43	Male	G2	Mutant	Non-Codel	Methylated	Proneural	Alive
TCGA	TCGA-DB-5281-01	61	Male	G3	Mutant	Non-Codel	Methylated	Neural	Alive
TCGA	TCGA-DB-A4X9-01	33	Female	G2	Mutant	Non-Codel	Methylated	Proneural	Alive
TCGA	TCGA-DB-A4XA-01	30	Male	G2	Mutant	Codel	Methylated	Proneural	Alive
TCGA	TCGA-DB-A4XB-01	38	Male	G3	Mutant	Non-Codel	Methylated	Proneural	Alive
TCGA	TCGA-DB-A4XC-01	26	Male	G2	Mutant	Non-Codel	Methylated	Neural	Alive
TCGA	TCGA-DB-A4XD-01	32	Male	G3	Mutant	Non-Codel	Methylated	Proneural	Alive
TCGA	TCGA-DB-A4XE-01	27	Female	G3	Mutant	Non-Codel	Methylated	Proneural	Alive
TCGA	TCGA-DB-A4XG-01	34	Male	G3	Mutant	Codel	Methylated	Proneural	Alive
TCGA	TCGA-DB-A4XH-01	53	Female	G2	Mutant	Codel	Methylated	Neural	Alive
TCGA	TCGA-DB-A64L-01	67	Female	G2	Mutant	Codel	Methylated	Neural	Alive
TCGA	TCGA-DB-A64P-01	40	Male	G3	Mutant	Codel	Methylated	Proneural	Alive
TCGA	TCGA-DB-A64Q-01	31	Female	G2	Mutant	Codel	Methylated	Proneural	Alive
TCGA	TCGA-DB-A64R-01	24	Female	G2	Mutant	Codel	Methylated	Proneural	Alive
TCGA	TCGA-DB-A64U-01	38	Female	G2	Mutant	Codel	Methylated	Proneural	Alive
TCGA	TCGA-DB-A64W-01	65	Female	G3	Mutant	Codel	Methylated	Proneural	Dead
TCGA	TCGA-DB-A64X-01	56	Female	G3	Mutant	Non-Codel	Methylated	NA	Alive
TCGA	TCGA-DB-A75L-01	36	Female	G3	Mutant	Non-Codel	Methylated	Neural	Alive
TCGA	TCGA-DH-5141-01	32	Male	G3	Mutant	Codel	Methylated	Proneural	Alive
TCGA	TCGA-DH-5143-01	30	Male	G3	Mutant	Non-Codel	Methylated	Neural	Alive
TCGA	TCGA-DH-5144-01	56	Female	G3	Mutant	Codel	Methylated	Proneural	Alive
TCGA	TCGA-DH-A66F-01	49	Male	G2	Mutant	Codel	Methylated	Proneural	Alive
TCGA	TCGA-DH-A7UR-01	59	Female	G3	Mutant	Codel	Methylated	NA	Alive
TCGA	TCGA-DH-A7US-01	50	Male	G2	Mutant	Codel	Methylated	Proneural	Alive
TCGA	TCGA-DU-5849-01	48	Male	G2	Mutant	Codel	Methylated	Neural	Alive
TCGA	TCGA-DU-5853-01	29	Male	G2	Mutant	Non-Codel	Methylated	Proneural	Alive
TCGA	TCGA-DU-5870-01	34	Female	G2	Mutant	Codel	Methylated	Proneural	Alive
TCGA	TCGA-DU-5871-01	37	Female	G2	Mutant	Non-Codel	Methylated	Proneural	Alive
TCGA	TCGA-DU-5874-01	62	Female	G2	Mutant	Codel	Methylated	Proneural	Alive
TCGA	TCGA-DU-6393-01	66	Male	G3	Mutant	Codel	Methylated	Proneural	Dead
TCGA	TCGA-DU-6394-01	53	Male	G3	Mutant	Codel	Methylated	Proneural	Dead
TCGA	TCGA-DU-6399-01	54	Male	G2	Mutant	Non-Codel	Methylated	Proneural	Dead
TCGA	TCGA-DU-6400-01	66	Female	G2	Mutant	Codel	Methylated	Proneural	Dead
TCGA	TCGA-DU-6407-01	35	Female	G2	Mutant	Non-Codel	Methylated	Proneural	Dead
TCGA	TCGA-DU-6408-01	23	Female	G3	Mutant	Non-Codel	Methylated	Proneural	Dead
TCGA	TCGA-DU-6410-01	56	Male	G3	Mutant	Codel	Methylated	Proneural	Alive
TCGA	TCGA-DU-7008-01	41	Female	G2	Mutant	Non-Codel	Methylated	Proneural	Alive
TCGA	TCGA-DU-7009-01	32	Female	G2	Mutant	Codel	Methylated	Proneural	Dead
TCGA	TCGA-DU-7014-01	59	Male	G2	NA	Non-Codel	Methylated	Proneural	Dead
TCGA	TCGA-DU-7018-01	57	Female	G3	Mutant	Codel	Methylated	Proneural	Dead
TCGA	TCGA-DU-7019-01	39	Male	NA	Mutant	Non-Codel	Methylated	NA	Alive
TCGA	TCGA-DU-7294-01	53	Female	G2	Mutant	Codel	Methylated	Proneural	Alive
TCGA	TCGA-DU-7298-01	38	Female	G3	Mutant	Non-Codel	Methylated	Proneural	Dead
TCGA	TCGA-DU-7299-01	33	Male	G3	Mutant	Non-Codel	Methylated	Proneural	Dead
TCGA	TCGA-DU-7300-01	53	Female	G3	Mutant	Codel	Methylated	Neural	Dead
TCGA	TCGA-DU-7302-01	48	Female	G3	Mutant	Codel	Methylated	Neural	Alive
TCGA	TCGA-DU-7309-01	41	Female	G3	Mutant	Non-Codel	Methylated	Neural	Alive
TCGA	TCGA-DU-8162-01	61	Female	G3	WT	Non-Codel	Unmethylated	Neural	Dead
TCGA	TCGA-DU-8164-01	51	Male	G2	Mutant	Codel	Methylated	Proneural	Alive
TCGA	TCGA-DU-8166-01	29	Female	G2	Mutant	Non-Codel	Methylated	Proneural	Alive
TCGA	TCGA-DU-8168-01	55	Female	G3	Mutant	Codel	Methylated	Proneural	Alive
TCGA	TCGA-DU-A6S2-01	37	Female	G2	Mutant	Codel	Methylated	Neural	Alive
TCGA	TCGA-DU-A6S3-01	60	Male	G2	Mutant	Codel	Methylated	Proneural	Alive
TCGA	TCGA-DU-A6S6-01	35	Female	G2	Mutant	Codel	Methylated	Neural	Alive
TCGA	TCGA-DU-A6S8-01	74	Female	G3	Mutant	Codel	Methylated	Proneural	Alive
TCGA	TCGA-DU-A76R-01	51	Male	G3	Mutant	Codel	Methylated	Neural	Dead
TCGA	TCGA-DU-A7T6-01	73	Female	G3	Mutant	Codel	Methylated	Proneural	Dead
TCGA	TCGA-DU-A7TB-01	56	Male	G2	WT	Non-Codel	Unmethylated	Proneural	Alive
TCGA	TCGA-DU-A7TC-01	32	Male	G2	Mutant	Non-Codel	Methylated	Neural	Alive
TCGA	TCGA-DU-A7TG-01	40	Male	G2	Mutant	Non-Codel	Methylated	Neural	Dead
TCGA	TCGA-E1-5305-01	34	Male	G3	Mutant	Non-Codel	Methylated	Neural	Dead
TCGA	TCGA-E1-5307-01	62	Female	G3	Mutant	Non-Codel	Methylated	Proneural	Dead
TCGA	TCGA-E1-5311-01	31	Male	G3	Mutant	Codel	Methylated	Proneural	Dead
TCGA	TCGA-E1-5318-01	42	Female	G2	Mutant	Codel	Methylated	Proneural	Dead
TCGA	TCGA-E1-5319-01	48	Female	G2	Mutant	Codel	Methylated	Proneural	Dead
TCGA	TCGA-E1-A7YO-01	45	Male	G3	Mutant	Codel	Methylated	Proneural	Dead
TCGA	TCGA-E1-A7YS-01	71	Male	G3	Mutant	Codel	Methylated	Proneural	Dead
TCGA	TCGA-E1-A7YU-01	42	Male	G3	Mutant	Non-Codel	Methylated	Neural	Dead
TCGA	TCGA-E1-A7YY-01	27	Female	G2	Mutant	Non-Codel	Methylated	Neural	Dead
TCGA	TCGA-E1-A7Z3-01	31	Female	G2	Mutant	Non-Codel	Methylated	Neural	Dead
TCGA	TCGA-EZ-7264-01	47	Female	G2	Mutant	Codel	Methylated	Proneural	Alive
TCGA	TCGA-F6-A8O3-01	34	Male	G2	Mutant	Codel	Methylated	NA	Alive
TCGA	TCGA-F6-A8O4-01	44	Male	G2	Mutant	Non-Codel	Methylated	NA	Alive
TCGA	TCGA-FG-5962-01	54	Male	G3	Mutant	Codel	Methylated	Neural	Alive
TCGA	TCGA-FG-5964-01	62	Male	G2	Mutant	Codel	Methylated	Proneural	Alive
TCGA	TCGA-FG-6689-01	30	Male	G2	Mutant	Non-Codel	Methylated	Neural	Alive
TCGA	TCGA-FG-6690-01	70	Male	G2	Mutant	Non-Codel	Methylated	Proneural	Alive
TCGA	TCGA-FG-7636-01	48	Male	G3	Mutant	Non-Codel	Methylated	Proneural	Alive
TCGA	TCGA-FG-7637-01	49	Male	G2	Mutant	Non-Codel	Methylated	Proneural	Alive
TCGA	TCGA-FG-7638-01	31	Female	G3	Mutant	Codel	Methylated	Neural	Alive
TCGA	TCGA-FG-7641-01	31	Male	G2	Mutant	Codel	Methylated	Neural	Alive
TCGA	TCGA-FG-7643-01	49	Female	G2	WT	Non-Codel	Methylated	Neural	Alive
TCGA	TCGA-FG-8181-01	23	Male	G3	WT	Non-Codel	Unmethylated	Neural	Alive
TCGA	TCGA-FG-8182-01	35	Male	G2	Mutant	Non-Codel	Methylated	Proneural	Alive
TCGA	TCGA-FG-8185-01	37	Male	G3	Mutant	Non-Codel	Methylated	Proneural	Alive
TCGA	TCGA-FG-8186-01	42	Female	G3	Mutant	Codel	Methylated	NA	Alive
TCGA	TCGA-FG-8187-01	31	Male	G2	Mutant	Codel	Methylated	Neural	Alive
TCGA	TCGA-FG-8189-01	33	Female	G2	Mutant	Non-Codel	Methylated	Neural	Alive
TCGA	TCGA-FG-A4MT-01	27	Female	G2	Mutant	Non-Codel	Methylated	Proneural	Alive
TCGA	TCGA-FG-A60J-01	47	Female	G2	Mutant	Non-Codel	Methylated	Proneural	Alive
TCGA	TCGA-FG-A60K-01	34	Female	G2	Mutant	Codel	Methylated	Proneural	Alive
TCGA	TCGA-FG-A6IZ-01	60	Male	G2	Mutant	Codel	Methylated	Proneural	Alive
TCGA	TCGA-FG-A6J1-01	44	Female	G2	Mutant	Codel	Methylated	Proneural	Alive
TCGA	TCGA-FG-A710-01	50	Female	G2	Mutant	Codel	Methylated	Proneural	Alive
TCGA	TCGA-FG-A711-01	33	Female	G2	Mutant	Non-Codel	Unmethylated	Neural	Dead
TCGA	TCGA-FG-A713-01	74	Female	G2	Mutant	Codel	Methylated	Neural	Alive
TCGA	TCGA-HT-7467-01	54	Male	G2	Mutant	Codel	Methylated	Neural	Alive
TCGA	TCGA-HT-7468-01	30	Male	G3	Mutant	Codel	Methylated	Proneural	Alive
TCGA	TCGA-HT-7470-01	37	Male	G3	Mutant	Non-Codel	Methylated	Neural	Dead
TCGA	TCGA-HT-7471-01	37	Female	G3	Mutant	Codel	Methylated	Proneural	Alive
TCGA	TCGA-HT-7472-01	38	Male	G2	Mutant	Non-Codel	Methylated	Proneural	Alive
TCGA	TCGA-HT-7474-01	52	Male	G2	Mutant	Non-Codel	Methylated	Neural	Alive
TCGA	TCGA-HT-7475-01	67	Male	G3	Mutant	Non-Codel	Methylated	Neural	Alive
TCGA	TCGA-HT-7476-01	26	Male	G2	Mutant	Non-Codel	Methylated	Neural	Alive
TCGA	TCGA-HT-7480-01	33	Male	G2	Mutant	Codel	Methylated	Proneural	Alive
TCGA	TCGA-HT-7481-01	39	Male	G2	Mutant	Codel	Methylated	Neural	Alive
TCGA	TCGA-HT-7483-01	14	Male	G2	Mutant	Non-Codel	Unmethylated	Proneural	Alive
TCGA	TCGA-HT-7485-01	42	Male	G2	Mutant	Non-Codel	Methylated	NA	Alive
TCGA	TCGA-HT-7603-01	29	Male	G2	Mutant	Non-Codel	Methylated	Neural	Alive
TCGA	TCGA-HT-7604-01	50	Male	G2	Mutant	Non-Codel	Methylated	Proneural	Alive
TCGA	TCGA-HT-7605-01	38	Male	G2	Mutant	Codel	Methylated	Neural	Alive
TCGA	TCGA-HT-7607-01	61	Female	G2	Mutant	Codel	Methylated	Neural	Dead
TCGA	TCGA-HT-7608-01	61	Male	G2	Mutant	Codel	Methylated	Neural	Alive
TCGA	TCGA-HT-7610-01	25	Female	G2	Mutant	Non-Codel	Methylated	Neural	Alive
TCGA	TCGA-HT-7620-01	40	Male	G3	Mutant	Codel	Methylated	Proneural	Alive
TCGA	TCGA-HT-7677-01	53	Male	G3	Mutant	Codel	Methylated	Proneural	Alive
TCGA	TCGA-HT-7681-01	29	Female	G2	Mutant	Codel	Methylated	Neural	Alive
TCGA	TCGA-HT-7687-01	74	Male	G3	Mutant	Codel	Methylated	Proneural	Alive
TCGA	TCGA-HT-7688-01	59	Male	G3	Mutant	Non-Codel	Methylated	Neural	Alive
TCGA	TCGA-HT-7692-01	43	Male	G2	Mutant	Codel	Methylated	Proneural	Alive
TCGA	TCGA-HT-7694-01	60	Male	G3	Mutant	Codel	Methylated	Neural	Alive
TCGA	TCGA-HT-7695-01	29	Female	G2	Mutant	Codel	Methylated	Neural	Alive
TCGA	TCGA-HT-7855-01	39	Male	G3	Mutant	Non-Codel	Methylated	Proneural	Alive
TCGA	TCGA-HT-7856-01	35	Male	G3	Mutant	Codel	Methylated	Neural	Alive
TCGA	TCGA-HT-7874-01	41	Female	G3	Mutant	Codel	Methylated	Neural	Alive
TCGA	TCGA-HT-7875-01	56	Male	G2	Mutant	Codel	Methylated	Proneural	Alive
TCGA	TCGA-HT-7877-01	20	Female	G2	Mutant	Codel	Methylated	Neural	Alive
TCGA	TCGA-HT-7880-01	30	Male	G2	Mutant	Non-Codel	Methylated	Neural	Alive
TCGA	TCGA-HT-7881-01	38	Male	G2	Mutant	Codel	Methylated	Neural	Alive
TCGA	TCGA-HT-7884-01	44	Female	G2	Mutant	Non-Codel	Methylated	Proneural	Alive
TCGA	TCGA-HT-7902-01	30	Female	G2	Mutant	Non-Codel	Methylated	Neural	Alive
TCGA	TCGA-HT-8010-01	64	Female	G2	Mutant	Codel	Methylated	Neural	Alive
TCGA	TCGA-HT-8012-01	30	Female	G2	Mutant	Codel	Methylated	Proneural	Alive
TCGA	TCGA-HT-8015-01	21	Male	G2	WT	Non-Codel	Unmethylated	Neural	Alive
TCGA	TCGA-HT-8018-01	40	Female	G2	Mutant	Non-Codel	Methylated	Neural	Dead
TCGA	TCGA-HT-8019-01	34	Female	G3	WT	Non-Codel	Unmethylated	Neural	Alive
TCGA	TCGA-HT-8105-01	54	Male	G3	Mutant	Codel	Methylated	Proneural	Alive
TCGA	TCGA-HT-8107-01	62	Male	G2	WT	Non-Codel	Methylated	Neural	Alive
TCGA	TCGA-HT-8108-01	26	Female	G2	Mutant	Non-Codel	Methylated	Proneural	Alive
TCGA	TCGA-HT-8109-01	64	Male	G3	Mutant	Codel	Methylated	Neural	Alive
TCGA	TCGA-HT-8113-01	49	Female	G2	Mutant	Non-Codel	Methylated	Neural	Alive
TCGA	TCGA-HT-8558-01	29	Female	G2	WT	Non-Codel	Unmethylated	Neural	Alive
TCGA	TCGA-HT-A4DV-01	51	Female	G3	Mutant	Codel	Methylated	Neural	Alive
TCGA	TCGA-HT-A5R7-01	33	Female	G3	Mutant	Non-Codel	Methylated	Neural	Alive
TCGA	TCGA-HT-A5R9-01	48	Female	G3	Mutant	Codel	Methylated	Proneural	Alive
TCGA	TCGA-HT-A5RB-01	24	Male	G2	Mutant	Non-Codel	Methylated	Proneural	Alive
TCGA	TCGA-HT-A614-01	47	Male	G2	Mutant	Non-Codel	Methylated	Proneural	Alive
TCGA	TCGA-HT-A615-01	38	Female	G2	Mutant	Codel	Methylated	Proneural	Alive
TCGA	TCGA-HT-A616-01	36	Female	G2	Mutant	Non-Codel	Methylated	Neural	Alive
TCGA	TCGA-HT-A619-01	51	Female	G3	Mutant	Codel	Methylated	Proneural	Alive
TCGA	TCGA-HT-A61A-01	20	Female	G2	Mutant	Non-Codel	Methylated	NA	Alive
TCGA	TCGA-HT-A74J-01	33	Male	G2	Mutant	Non-Codel	Unmethylated	Proneural	Alive
TCGA	TCGA-HT-A74L-01	22	Female	G2	Mutant	Codel	Methylated	Proneural	Alive
TCGA	TCGA-HW-7486-01	37	Male	G2	Mutant	Codel	Methylated	Proneural	Alive
TCGA	TCGA-HW-7487-01	39	Male	G2	Mutant	Codel	Methylated	Neural	Alive
TCGA	TCGA-HW-7489-01	38	Male	G2	Mutant	Non-Codel	Methylated	Neural	Dead
TCGA	TCGA-HW-7491-01	35	Male	G2	Mutant	Codel	Unmethylated	Proneural	Alive
TCGA	TCGA-HW-7493-01	40	Female	G2	NA	Non-Codel	Methylated	Neural	Alive
TCGA	TCGA-HW-7495-01	45	Female	G2	Mutant	Codel	Methylated	Neural	Alive
TCGA	TCGA-HW-8319-01	34	Female	G3	Mutant	Non-Codel	Unmethylated	Proneural	Dead
TCGA	TCGA-HW-8320-01	36	Male	G3	Mutant	Non-Codel	Methylated	Proneural	Alive
TCGA	TCGA-HW-8321-01	31	Male	G3	Mutant	Non-Codel	Methylated	Proneural	Alive
TCGA	TCGA-HW-8322-01	39	Male	G2	Mutant	Codel	Methylated	Proneural	Alive
TCGA	TCGA-HW-A5KJ-01	68	Male	G3	Mutant	Codel	Methylated	Proneural	Dead
TCGA	TCGA-HW-A5KL-01	42	Female	G2	Mutant	Non-Codel	Methylated	Proneural	Alive
TCGA	TCGA-IK-8125-01	62	Male	G3	Mutant	Codel	Methylated	Neural	Alive
TCGA	TCGA-KT-A74X-01	26	Male	G3	Mutant	Codel	Methylated	Proneural	Alive
TCGA	TCGA-P5-A5EV-01	39	Male	G2	Mutant	Non-Codel	Methylated	Proneural	Alive
TCGA	TCGA-P5-A5EW-01	20	Female	G2	Mutant	Non-Codel	Methylated	Proneural	Alive
TCGA	TCGA-P5-A5EY-01	21	Male	G2	WT	Non-Codel	Unmethylated	Neural	Alive
TCGA	TCGA-P5-A5F0-01	33	Male	G2	Mutant	Codel	Methylated	Neural	Alive
TCGA	TCGA-P5-A5F2-01	36	Female	G2	Mutant	Non-Codel	Methylated	Neural	Alive
TCGA	TCGA-P5-A5F4-01	35	Female	G3	Mutant	Non-Codel	Methylated	Neural	Alive
TCGA	TCGA-P5-A72Z-01	64	Female	G3	Mutant	Codel	Methylated	Proneural	Alive
TCGA	TCGA-P5-A730-01	22	Male	G3	Mutant	Codel	Methylated	NA	Alive
TCGA	TCGA-P5-A733-01	52	Female	G2	Mutant	Non-Codel	Methylated	NA	Alive
TCGA	TCGA-P5-A735-01	38	Female	G2	Mutant	Non-Codel	Methylated	Proneural	Alive
TCGA	TCGA-P5-A737-01	47	Male	G2	Mutant	Codel	Methylated	Proneural	Alive
TCGA	TCGA-P5-A77W-01	37	Female	G3	Mutant	Codel	Methylated	Proneural	Alive
TCGA	TCGA-P5-A77X-01	55	Female	G2	Mutant	Codel	Methylated	Neural	Alive
TCGA	TCGA-P5-A781-01	34	Female	G3	Mutant	Codel	Methylated	Neural	Alive
TCGA	TCGA-QH-A65R-01	38	Female	G3	Mutant	Codel	Methylated	Proneural	Alive
TCGA	TCGA-QH-A65V-01	43	Female	G2	Mutant	Codel	Methylated	Neural	Alive
TCGA	TCGA-QH-A65Z-01	54	Male	G2	Mutant	Codel	Methylated	Proneural	Alive
TCGA	TCGA-QH-A6CY-01	38	Male	G3	Mutant	Codel	Methylated	Neural	Alive
TCGA	TCGA-QH-A6CZ-01	38	Male	G2	Mutant	Codel	Methylated	Proneural	Alive
TCGA	TCGA-QH-A6X3-01	27	Male	G2	Mutant	Non-Codel	Methylated	Proneural	Alive
TCGA	TCGA-QH-A6X4-01	47	Male	G3	Mutant	Codel	Methylated	Proneural	Alive
TCGA	TCGA-QH-A6X5-01	58	Female	G2	Mutant	Codel	Methylated	Proneural	Alive
TCGA	TCGA-QH-A6X8-01	56	Female	G3	Mutant	Codel	Methylated	Proneural	Alive
TCGA	TCGA-QH-A6X9-01	73	Female	G2	Mutant	Non-Codel	Methylated	Proneural	Alive
TCGA	TCGA-QH-A6XA-01	23	Female	G2	Mutant	Non-Codel	Methylated	Proneural	Alive
TCGA	TCGA-QH-A86X-01	33	Male	G2	Mutant	Codel	Methylated	NA	Alive
TCGA	TCGA-QH-A870-01	38	Female	G3	Mutant	Non-Codel	Methylated	NA	Alive
TCGA	TCGA-R8-A6MK-01	40	Male	G2	Mutant	Codel	Methylated	NA	Alive
TCGA	TCGA-R8-A6ML-01	52	Male	G3	Mutant	Codel	Methylated	Proneural	Alive
TCGA	TCGA-R8-A6MO-01	53	Female	G2	Mutant	Codel	Methylated	Proneural	Alive
TCGA	TCGA-R8-A73M-01	48	Female	G2	Mutant	Codel	Methylated	Proneural	Alive
TCGA	TCGA-RY-A83X-01	46	Female	G2	Mutant	Codel	Methylated	NA	Alive
TCGA	TCGA-RY-A83Y-01	45	Male	G2	Mutant	Codel	Methylated	NA	Alive
TCGA	TCGA-RY-A840-01	47	Male	G3	Mutant	Codel	Methylated	NA	Alive
TCGA	TCGA-RY-A843-01	30	Male	G3	Mutant	Non-Codel	Methylated	NA	Alive
TCGA	TCGA-RY-A845-01	40	Female	G2	Mutant	Non-Codel	Methylated	NA	Alive
TCGA	TCGA-RY-A847-01	45	Male	G2	Mutant	Codel	Methylated	NA	Alive
TCGA	TCGA-S9-A6TW-01	40	Male	G3	Mutant	Codel	Methylated	NA	Alive
TCGA	TCGA-S9-A6TX-01	46	Male	G3	Mutant	Codel	Methylated	Proneural	Alive
TCGA	TCGA-S9-A6TY-01	50	Male	G2	Mutant	Codel	Methylated	Proneural	Alive
TCGA	TCGA-S9-A6TZ-01	39	Female	G2	Mutant	Non-Codel	Methylated	Proneural	Alive
TCGA	TCGA-S9-A6U1-01	22	Female	G3	Mutant	Non-Codel	Methylated	Proneural	Alive
TCGA	TCGA-S9-A6U2-01	48	Female	G2	Mutant	Codel	Methylated	Proneural	Alive
TCGA	TCGA-S9-A6U5-01	33	Male	G2	Mutant	Codel	Methylated	Proneural	Alive
TCGA	TCGA-S9-A6U6-01	28	Male	G3	Mutant	Non-Codel	Methylated	Neural	Alive
TCGA	TCGA-S9-A6UB-01	52	Male	G2	Mutant	Codel	Methylated	Proneural	Alive
TCGA	TCGA-S9-A6WD-01	58	Male	G3	Mutant	Codel	Methylated	Proneural	Alive
TCGA	TCGA-S9-A6WE-01	34	Male	G2	Mutant	Codel	Methylated	Proneural	Alive
TCGA	TCGA-S9-A6WH-01	73	Female	G2	Mutant	Codel	Methylated	Proneural	Alive
TCGA	TCGA-S9-A6WI-01	56	Female	G2	Mutant	Non-Codel	Methylated	Neural	Alive
TCGA	TCGA-S9-A6WL-01	52	Male	G3	Mutant	Codel	Methylated	Neural	Alive
TCGA	TCGA-S9-A6WO-01	29	Male	G2	Mutant	Non-Codel	Methylated	Proneural	Alive
TCGA	TCGA-S9-A6WP-01	42	Male	G3	Mutant	Codel	Methylated	Proneural	Alive
TCGA	TCGA-S9-A7IQ-01	45	Female	G2	Mutant	Codel	Methylated	Neural	Alive
TCGA	TCGA-S9-A7IY-01	39	Male	G3	Mutant	Codel	Methylated	NA	Alive
TCGA	TCGA-S9-A7J1-01	43	Male	G2	Mutant	Codel	Methylated	Proneural	Alive
TCGA	TCGA-S9-A7J2-01	25	Male	G3	Mutant	Codel	Methylated	Proneural	Alive
TCGA	TCGA-S9-A7J3-01	52	Female	G3	Mutant	Codel	Methylated	Proneural	Alive
TCGA	TCGA-S9-A7QW-01	54	Female	G3	Mutant	Non-Codel	Methylated	Proneural	Alive
TCGA	TCGA-S9-A7QY-01	35	Female	G2	Mutant	Codel	Methylated	Proneural	Alive
TCGA	TCGA-S9-A7QZ-01	41	Male	G2	Mutant	Codel	Methylated	Proneural	Alive
TCGA	TCGA-S9-A7R1-01	35	Male	G2	Mutant	Codel	Methylated	Neural	Dead
TCGA	TCGA-TM-A7C4-01	39	Female	G2	Mutant	Non-Codel	Methylated	Neural	Alive
TCGA	TCGA-TM-A7C5-01	30	Male	G2	Mutant	Codel	Methylated	Proneural	Alive
TCGA	TCGA-TM-A7CA-01	44	Male	G2	Mutant	Non-Codel	Methylated	Proneural	Alive
TCGA	TCGA-TM-A7CF-01	41	Female	G2	Mutant	Non-Codel	Methylated	Neural	Alive
TCGA	TCGA-TM-A84G-01	54	Female	G3	Mutant	Codel	Methylated	NA	Alive
TCGA	TCGA-TM-A84H-01	44	Female	G3	Mutant	Non-Codel	Methylated	NA	Alive
TCGA	TCGA-TM-A84M-01	40	Male	G3	Mutant	Codel	Methylated	NA	Alive
TCGA	TCGA-TM-A84O-01	61	Female	G3	Mutant	Codel	Methylated	NA	Dead
TCGA	TCGA-TM-A84R-01	46	Male	G2	Mutant	Codel	Methylated	NA	Alive
TCGA	TCGA-TM-A84S-01	36	Male	G3	Mutant	Codel	Methylated	NA	Alive
TCGA	TCGA-TM-A84T-01	19	Male	G2	Mutant	Non-Codel	Methylated	NA	Alive
TCGA	TCGA-TQ-A7RG-01	36	Male	G2	Mutant	Codel	Methylated	Proneural	Alive
TCGA	TCGA-TQ-A7RI-01	37	Female	G2	Mutant	Codel	Methylated	Proneural	Alive
TCGA	TCGA-TQ-A7RK-01	29	Male	G2	Mutant	Non-Codel	Methylated	Proneural	Alive
TCGA	TCGA-TQ-A7RN-01	32	Male	G2	Mutant	Codel	Methylated	Proneural	Alive
TCGA	TCGA-TQ-A7RO-01	29	Male	G2	Mutant	Codel	Methylated	Proneural	Alive
TCGA	TCGA-TQ-A7RQ-01	38	Female	G2	Mutant	Codel	Methylated	Proneural	Alive
TCGA	TCGA-TQ-A7RU-01	51	Male	G2	Mutant	Codel	Methylated	Proneural	Alive
TCGA	TCGA-TQ-A7RV-01	27	Male	G2	Mutant	Non-Codel	Methylated	Proneural	Alive
TCGA	TCGA-TQ-A8XE-01	42	Female	G2	Mutant	Non-Codel	Methylated	NA	Dead
TCGA	TCGA-VM-A8CB-01	33	Male	G3	Mutant	Codel	Methylated	NA	Alive
TCGA	TCGA-VM-A8CE-01	25	Male	G2	Mutant	Codel	Methylated	NA	Alive
TCGA	TCGA-VV-A829-01	44	Male	G3	Mutant	Codel	Methylated	NA	Alive
TCGA	TCGA-VW-A7QS-01	35	Female	G3	Mutant	Codel	Methylated	NA	Alive
TCGA	TCGA-W9-A837-01	47	Male	G2	Mutant	Codel	Methylated	NA	Alive
TCGA	TCGA-WY-A859-01	34	Female	G2	Mutant	Non-Codel	Methylated	NA	Alive
TCGA	TCGA-WY-A85A-01	20	Male	G2	Mutant	Non-Codel	Methylated	NA	Alive
TCGA	TCGA-WY-A85E-01	48	Female	G2	Mutant	Non-Codel	Methylated	NA	Alive
CGGA	CGGA_1001	11	Male	G4	WT	Non-Codel	Unmethylated	NA	Dead
CGGA	CGGA_1002	43	Female	G3	WT	Non-Codel	Methylated	NA	Alive
CGGA	CGGA_1003	47	Female	G2	Mutant	Codel	Unmethylated	NA	Dead
CGGA	CGGA_1004	63	Female	G2	WT	Non-Codel	Methylated	NA	Alive
CGGA	CGGA_1005	41	Female	G2	Mutant	Non-Codel	Methylated	NA	Dead
CGGA	CGGA_1006	42	Male	G3	WT	Non-Codel	Unmethylated	NA	Alive
CGGA	CGGA_1007	57	Female	G4	WT	Non-Codel	Unmethylated	NA	Alive
CGGA	CGGA_1008	54	Female	G4	WT	Non-Codel	Unmethylated	NA	Alive
CGGA	CGGA_1010	45	Male	G2	Mutant	NA	Unmethylated	NA	Alive
CGGA	CGGA_1011	46	Female	G4	WT	Non-Codel	Unmethylated	NA	Alive
CGGA	CGGA_1012	45	Male	G2	Mutant	Non-Codel	Unmethylated	NA	Alive
CGGA	CGGA_1013	38	Female	G2	Mutant	Non-Codel	Methylated	NA	Alive
CGGA	CGGA_1014	42	Male	G2	WT	Non-Codel	Unmethylated	NA	Alive
CGGA	CGGA_1015	62	Male	G4	WT	Non-Codel	Unmethylated	NA	Alive
CGGA	CGGA_1017	29	Female	G4	WT	Non-Codel	Unmethylated	NA	Alive
CGGA	CGGA_1018	50	Male	G2	Mutant	Codel	Methylated	NA	Alive
CGGA	CGGA_1019	60	Male	G4	WT	Non-Codel	Methylated	NA	Alive
CGGA	CGGA_1020	38	Female	G2	Mutant	Non-Codel	Unmethylated	NA	Alive
CGGA	CGGA_1022	62	Female	G2	WT	Non-Codel	Unmethylated	NA	Dead
CGGA	CGGA_1023	56	Female	G4	WT	Non-Codel	Unmethylated	NA	Alive
CGGA	CGGA_1024	64	Male	G4	WT	Non-Codel	Methylated	NA	Alive
CGGA	CGGA_1026	57	Male	G4	WT	Non-Codel	Methylated	NA	Alive
CGGA	CGGA_1027	37	Male	G3	Mutant	Codel	Methylated	NA	Dead
CGGA	CGGA_103	56	Male	G3	Mutant	Non-Codel	Unmethylated	NA	Alive
CGGA	CGGA_1030	40	Female	G2	Mutant	Non-Codel	Methylated	NA	Dead
CGGA	CGGA_1031	31	Female	G2	Mutant	Non-Codel	Unmethylated	NA	Alive
CGGA	CGGA_1032	41	Female	G2	WT	NA	Methylated	NA	Alive
CGGA	CGGA_1033	44	Male	G2	NA	Non-Codel	Unmethylated	NA	Dead
CGGA	CGGA_1034	23	Male	G3	WT	Non-Codel	Unmethylated	NA	Alive
CGGA	CGGA_1035	60	Female	G4	WT	Non-Codel	Methylated	NA	Alive
CGGA	CGGA_1036	41	Male	G4	WT	Non-Codel	Methylated	NA	Alive
CGGA	CGGA_1037	44	Male	G2	NA	Codel	Methylated	NA	Dead
CGGA	CGGA_1039	40	Male	G4	WT	Non-Codel	Methylated	NA	Alive
CGGA	CGGA_1041	58	Male	G4	WT	Non-Codel	Unmethylated	NA	Dead
CGGA	CGGA_1045	79	Male	G4	WT	Non-Codel	Unmethylated	NA	Alive
CGGA	CGGA_1046	21	Male	G2	NA	NA	Methylated	NA	Dead
CGGA	CGGA_1048	27	Female	G2	WT	Non-Codel	NA	NA	Dead
CGGA	CGGA_1049	58	Male	G4	WT	Non-Codel	Unmethylated	NA	Alive
CGGA	CGGA_1050	39	Male	G2	Mutant	Codel	Methylated	NA	Dead
CGGA	CGGA_1051	47	Male	G2	WT	Codel	NA	NA	Alive
CGGA	CGGA_1052	41	Male	G2	Mutant	Codel	Unmethylated	NA	NA
CGGA	CGGA_1053	63	Female	G4	WT	Non-Codel	Unmethylated	NA	Alive
CGGA	CGGA_1055	43	Male	G3	Mutant	Non-Codel	Unmethylated	NA	Alive
CGGA	CGGA_1057	57	Female	G2	WT	Non-Codel	Unmethylated	NA	Alive
CGGA	CGGA_1058	34	Male	G2	Mutant	Non-Codel	Unmethylated	NA	Alive
CGGA	CGGA_1059	54	Female	G2	Mutant	Non-Codel	Unmethylated	NA	Alive
CGGA	CGGA_106	30	Male	G2	WT	Non-Codel	Unmethylated	NA	Dead
CGGA	CGGA_1060	42	Male	G4	Mutant	Non-Codel	Methylated	NA	Alive
CGGA	CGGA_1061	43	Female	G3	Mutant	Non-Codel	Unmethylated	NA	Alive
CGGA	CGGA_1063	29	Male	G2	Mutant	NA	Methylated	NA	NA
CGGA	CGGA_1065	48	Female	G2	Mutant	Codel	Unmethylated	NA	Dead
CGGA	CGGA_1066	34	Female	G2	Mutant	Non-Codel	Unmethylated	NA	Alive
CGGA	CGGA_1068	29	Male	G4	Mutant	Non-Codel	Methylated	NA	Alive
CGGA	CGGA_1069	47	Male	G2	Mutant	Non-Codel	Methylated	NA	NA
CGGA	CGGA_107	38	Female	G3	WT	Non-Codel	Unmethylated	NA	Alive
CGGA	CGGA_1070	37	Male	G4	WT	Non-Codel	Unmethylated	NA	Alive
CGGA	CGGA_1071	42	Male	G2	WT	Non-Codel	Unmethylated	NA	Alive
CGGA	CGGA_1072	26	Male	G4	WT	Non-Codel	Unmethylated	NA	Alive
CGGA	CGGA_1073	42	Female	G4	WT	Non-Codel	Unmethylated	NA	Alive
CGGA	CGGA_1074	50	Male	G4	WT	Non-Codel	Methylated	NA	Alive
CGGA	CGGA_1075	72	Male	G4	WT	Non-Codel	Unmethylated	NA	Alive
CGGA	CGGA_1077	47	Male	G4	WT	Non-Codel	Unmethylated	NA	Alive
CGGA	CGGA_1078	61	Female	G4	WT	Non-Codel	Methylated	NA	Alive
CGGA	CGGA_1079	38	Male	G3	WT	Non-Codel	Unmethylated	NA	Alive
CGGA	CGGA_108	44	Male	G3	WT	Non-Codel	Unmethylated	NA	Alive
CGGA	CGGA_1081	30	Female	G3	WT	Non-Codel	Unmethylated	NA	Alive
CGGA	CGGA_1082	55	Female	G2	Mutant	Non-Codel	Unmethylated	NA	NA
CGGA	CGGA_1083	59	Male	G4	WT	Non-Codel	Unmethylated	NA	Alive
CGGA	CGGA_1086	65	Female	G4	WT	NA	Methylated	NA	Alive
CGGA	CGGA_1087	36	Female	G2	Mutant	Codel	Unmethylated	NA	Dead
CGGA	CGGA_1091	51	Female	G4	WT	Non-Codel	Methylated	NA	Alive
CGGA	CGGA_1094	40	Female	G3	Mutant	Non-Codel	Methylated	NA	Alive
CGGA	CGGA_1095	29	Male	NA	Mutant	Non-Codel	Methylated	NA	Alive
CGGA	CGGA_1097	30	Male	G2	WT	Non-Codel	Methylated	NA	Alive
CGGA	CGGA_1099	8	Male	G4	WT	Non-Codel	Unmethylated	NA	Alive
CGGA	CGGA_1100	61	Female	G2	Mutant	NA	Methylated	NA	Dead
CGGA	CGGA_1101	35	Female	G2	WT	NA	Unmethylated	NA	Alive
CGGA	CGGA_1103	35	Female	G4	Mutant	Non-Codel	Methylated	NA	Alive
CGGA	CGGA_1105	29	Male	G4	Mutant	Non-Codel	Methylated	NA	Alive
CGGA	CGGA_1106	37	Male	G4	WT	Non-Codel	Methylated	NA	Alive
CGGA	CGGA_1108	39	Female	G3	WT	Non-Codel	Unmethylated	NA	Alive
CGGA	CGGA_1109	42	Male	G4	WT	Non-Codel	Unmethylated	NA	Alive
CGGA	CGGA_1111	45	Male	G3	Mutant	Non-Codel	Methylated	NA	Alive
CGGA	CGGA_1113	34	Male	G3	Mutant	Codel	Methylated	NA	Alive
CGGA	CGGA_1114	53	Male	G4	WT	Non-Codel	Unmethylated	NA	Alive
CGGA	CGGA_1116	43	Female	G4	Mutant	Non-Codel	Methylated	NA	Alive
CGGA	CGGA_1118	31	Male	G3	Mutant	Non-Codel	Methylated	NA	Alive
CGGA	CGGA_1119	52	Male	G4	Mutant	Codel	Methylated	NA	Alive
CGGA	CGGA_112	17	Male	G2	Mutant	Non-Codel	Unmethylated	NA	Alive
CGGA	CGGA_1120	58	Female	G3	Mutant	NA	Methylated	NA	Alive
CGGA	CGGA_1121	29	Female	G3	Mutant	Non-Codel	Methylated	NA	Dead
CGGA	CGGA_1124	47	Male	G4	WT	Non-Codel	Unmethylated	NA	Alive
CGGA	CGGA_1126	44	Male	G3	Mutant	Non-Codel	Methylated	NA	Alive
CGGA	CGGA_1127	33	Male	G2	NA	Codel	Unmethylated	NA	Alive
CGGA	CGGA_1129	34	Male	G4	Mutant	Non-Codel	Methylated	NA	Alive
CGGA	CGGA_1130	23	Female	G4	Mutant	Non-Codel	Methylated	NA	Alive
CGGA	CGGA_1131	46	Female	G3	Mutant	Non-Codel	Methylated	NA	Dead
CGGA	CGGA_1132	33	Female	G3	Mutant	Codel	Methylated	NA	Dead
CGGA	CGGA_1134	56	Female	G4	WT	Non-Codel	Methylated	NA	Alive
CGGA	CGGA_1135	40	Male	G4	WT	Non-Codel	Unmethylated	NA	Alive
CGGA	CGGA_1136	38	Female	G4	Mutant	Non-Codel	Methylated	NA	Alive
CGGA	CGGA_1137	58	Male	G3	WT	NA	Methylated	NA	Dead
CGGA	CGGA_1138	54	Male	G4	WT	Non-Codel	Unmethylated	NA	Alive
CGGA	CGGA_1139	53	Female	G4	WT	Non-Codel	Methylated	NA	Alive
CGGA	CGGA_1140	49	Female	G3	WT	Non-Codel	Methylated	NA	Alive
CGGA	CGGA_1141	65	Male	G3	WT	Non-Codel	Unmethylated	NA	Alive
CGGA	CGGA_1142	60	Male	G4	WT	Non-Codel	Unmethylated	NA	Alive
CGGA	CGGA_1144	39	Female	G3	WT	Non-Codel	Unmethylated	NA	Dead
CGGA	CGGA_1145	41	Male	G3	WT	Non-Codel	Methylated	NA	Alive
CGGA	CGGA_1146	35	Male	G3	Mutant	Non-Codel	Methylated	NA	Dead
CGGA	CGGA_1147	36	Male	G2	Mutant	Non-Codel	Unmethylated	NA	Dead
CGGA	CGGA_1148	37	Male	G2	Mutant	Non-Codel	Unmethylated	NA	Alive
CGGA	CGGA_1152	13	Male	G2	WT	Non-Codel	Unmethylated	NA	Dead
CGGA	CGGA_1154	33	Female	G3	Mutant	Non-Codel	Unmethylated	NA	Alive
CGGA	CGGA_1155	43	Male	G3	Mutant	Codel	Methylated	NA	Alive
CGGA	CGGA_1156	41	Female	G2	Mutant	Non-Codel	Methylated	NA	Dead
CGGA	CGGA_1157	64	Male	G2	WT	Non-Codel	Methylated	NA	Alive
CGGA	CGGA_1158	39	Male	G2	Mutant	Codel	Unmethylated	NA	Dead
CGGA	CGGA_1159	51	Male	G2	Mutant	Non-Codel	Unmethylated	NA	Dead
CGGA	CGGA_1160	43	Female	G3	Mutant	Non-Codel	Unmethylated	NA	Alive
CGGA	CGGA_1161	36	Male	G3	Mutant	Non-Codel	Unmethylated	NA	Dead
CGGA	CGGA_1162	39	Male	G3	NA	Codel	Unmethylated	NA	Dead
CGGA	CGGA_1164	38	Female	G4	Mutant	Codel	Unmethylated	NA	Alive
CGGA	CGGA_1169	30	Male	G3	Mutant	Non-Codel	Unmethylated	NA	Alive
CGGA	CGGA_1170	25	Male	G4	Mutant	Non-Codel	Methylated	NA	Alive
CGGA	CGGA_1171	40	Male	G4	WT	Non-Codel	Methylated	NA	Alive
CGGA	CGGA_1172	36	Female	G4	Mutant	Non-Codel	Methylated	NA	Dead
CGGA	CGGA_1175	36	Female	G4	Mutant	Non-Codel	Methylated	NA	Alive
CGGA	CGGA_1177	40	Male	G4	WT	Non-Codel	Unmethylated	NA	Alive
CGGA	CGGA_1178	41	Male	G3	Mutant	Non-Codel	Unmethylated	NA	Alive
CGGA	CGGA_1180	48	Female	G4	WT	Non-Codel	Unmethylated	NA	Dead
CGGA	CGGA_1181	36	Male	G2	Mutant	Non-Codel	Methylated	NA	Dead
CGGA	CGGA_1183	25	Female	G3	WT	Non-Codel	Unmethylated	NA	Alive
CGGA	CGGA_1184	46	Male	G3	Mutant	Non-Codel	Methylated	NA	Alive
CGGA	CGGA_1185	50	Female	G3	WT	Non-Codel	Unmethylated	NA	Alive
CGGA	CGGA_1188	30	Female	G4	Mutant	Non-Codel	Unmethylated	NA	Alive
CGGA	CGGA_1189	34	Female	G3	Mutant	Codel	Methylated	NA	Dead
CGGA	CGGA_1190	45	Female	G3	Mutant	Non-Codel	Methylated	NA	Dead
CGGA	CGGA_1191	53	Male	G3	Mutant	Codel	Methylated	NA	Dead
CGGA	CGGA_1192	43	Female	G2	Mutant	Non-Codel	Methylated	NA	Dead
CGGA	CGGA_1195	43	Male	G3	Mutant	Non-Codel	Unmethylated	NA	Alive
CGGA	CGGA_1197	43	Male	G4	Mutant	Codel	Methylated	NA	Alive
CGGA	CGGA_1198	30	Male	G2	Mutant	NA	Unmethylated	NA	Dead
CGGA	CGGA_120	42	Male	G4	WT	Non-Codel	NA	NA	Alive
CGGA	CGGA_1204	53	Male	G2	Mutant	Codel	Methylated	NA	Dead
CGGA	CGGA_1205	59	Female	G3	WT	NA	Unmethylated	NA	Alive
CGGA	CGGA_1207	49	Female	G3	NA	Codel	Methylated	NA	Dead
CGGA	CGGA_1208	38	Male	G4	WT	Non-Codel	Unmethylated	NA	Alive
CGGA	CGGA_1211	40	Male	G2	Mutant	Codel	Unmethylated	NA	Dead
CGGA	CGGA_1212	31	Male	G3	Mutant	Non-Codel	Methylated	NA	Alive
CGGA	CGGA_1214	49	Female	G4	WT	Non-Codel	Methylated	NA	Alive
CGGA	CGGA_1215	37	Male	G3	Mutant	Non-Codel	Methylated	NA	Alive
CGGA	CGGA_1216	44	Male	G4	WT	Non-Codel	Methylated	NA	Alive
CGGA	CGGA_1218	53	Male	G4	WT	Non-Codel	Unmethylated	NA	Alive
CGGA	CGGA_1219	57	Female	G4	Mutant	Non-Codel	Methylated	NA	Alive
CGGA	CGGA_1223	42	Male	G3	WT	Non-Codel	Unmethylated	NA	Alive
CGGA	CGGA_1224	57	Male	G4	WT	Non-Codel	Unmethylated	NA	Alive
CGGA	CGGA_1226	33	Female	G2	WT	Non-Codel	Unmethylated	NA	Alive
CGGA	CGGA_1227	46	Female	G4	WT	Non-Codel	Methylated	NA	Alive
CGGA	CGGA_1228	34	Male	G2	WT	Non-Codel	NA	NA	Dead
CGGA	CGGA_1231	31	Female	G3	WT	Non-Codel	Unmethylated	NA	Alive
CGGA	CGGA_1232	39	Male	G3	Mutant	Non-Codel	Methylated	NA	Alive
CGGA	CGGA_1234	32	Male	G4	WT	Non-Codel	Unmethylated	NA	Alive
CGGA	CGGA_1235	32	Female	G3	Mutant	Non-Codel	Methylated	NA	Dead
CGGA	CGGA_1236	47	Female	G4	WT	Non-Codel	Methylated	NA	Alive
CGGA	CGGA_1237	62	Male	G4	WT	Non-Codel	Unmethylated	NA	Alive
CGGA	CGGA_1238	11	Female	G2	WT	Non-Codel	Unmethylated	NA	Dead
CGGA	CGGA_1239	44	Female	G2	Mutant	Codel	Methylated	NA	Dead
CGGA	CGGA_1240	33	Male	G4	WT	Non-Codel	Unmethylated	NA	Alive
CGGA	CGGA_1246	53	Male	G3	Mutant	Codel	Methylated	NA	Dead
CGGA	CGGA_1248	54	Male	G4	WT	Non-Codel	Unmethylated	NA	Alive
CGGA	CGGA_1251	42	Female	G4	WT	Non-Codel	Unmethylated	NA	Alive
CGGA	CGGA_1255	49	Male	G4	WT	Non-Codel	Methylated	NA	Alive
CGGA	CGGA_1256	52	Female	G4	NA	Non-Codel	Methylated	NA	Dead
CGGA	CGGA_1257	59	Male	G4	WT	Non-Codel	Unmethylated	NA	Alive
CGGA	CGGA_1258	42	Male	G4	WT	Non-Codel	Unmethylated	NA	Alive
CGGA	CGGA_1260	32	Male	G4	WT	Non-Codel	Unmethylated	NA	Alive
CGGA	CGGA_1262	69	Female	G4	WT	NA	Methylated	NA	Alive
CGGA	CGGA_1263	50	Male	G3	WT	Non-Codel	Unmethylated	NA	Alive
CGGA	CGGA_1264	37	Female	G3	Mutant	Codel	Methylated	NA	Dead
CGGA	CGGA_1269	35	Female	G3	Mutant	Codel	Methylated	NA	Dead
CGGA	CGGA_1270	60	Female	G4	WT	Non-Codel	Unmethylated	NA	Alive
CGGA	CGGA_1271	17	Male	G4	WT	Non-Codel	Methylated	NA	Alive
CGGA	CGGA_1272	32	Male	G4	Mutant	Non-Codel	Methylated	NA	Alive
CGGA	CGGA_1273	64	Male	G3	Mutant	Non-Codel	Unmethylated	NA	Dead
CGGA	CGGA_1275	70	Male	G4	WT	Non-Codel	Unmethylated	NA	Alive
CGGA	CGGA_1280	74	Male	G3	WT	Non-Codel	Unmethylated	NA	Alive
CGGA	CGGA_1281	45	Male	G3	WT	Codel	Methylated	NA	Dead
CGGA	CGGA_1282	33	Female	G4	WT	Non-Codel	Unmethylated	NA	Alive
CGGA	CGGA_1283	17	Male	G4	WT	Non-Codel	Unmethylated	NA	Alive
CGGA	CGGA_1284	73	Male	G3	WT	Non-Codel	Unmethylated	NA	Alive
CGGA	CGGA_1285	58	Female	G4	WT	Non-Codel	Methylated	NA	Alive
CGGA	CGGA_1286	52	Female	G2	Mutant	Codel	Unmethylated	NA	Dead
CGGA	CGGA_1287	29	Male	G4	Mutant	Non-Codel	Unmethylated	NA	Alive
CGGA	CGGA_1291	41	Male	G3	NA	Codel	Unmethylated	NA	Dead
CGGA	CGGA_1292	17	Male	G3	WT	Non-Codel	Methylated	NA	Dead
CGGA	CGGA_1295	40	Male	G3	Mutant	Non-Codel	Methylated	NA	Alive
CGGA	CGGA_1299	54	Male	G4	WT	Non-Codel	Unmethylated	NA	Alive
CGGA	CGGA_1300	35	Male	G3	Mutant	Non-Codel	Methylated	NA	Alive
CGGA	CGGA_1301	48	Male	G4	WT	Non-Codel	Unmethylated	NA	Alive
CGGA	CGGA_1303	45	Female	G3	Mutant	NA	Methylated	NA	Dead
CGGA	CGGA_1305	43	Male	G3	Mutant	Non-Codel	Methylated	NA	Alive
CGGA	CGGA_1307	25	Female	G3	Mutant	Non-Codel	Unmethylated	NA	Dead
CGGA	CGGA_1309	65	Male	G3	NA	Codel	Methylated	NA	Dead
CGGA	CGGA_1311	29	Female	G3	Mutant	Codel	Methylated	NA	Alive
CGGA	CGGA_1313	42	Male	G4	WT	Non-Codel	Unmethylated	NA	Alive
CGGA	CGGA_1314	27	Female	G4	Mutant	Non-Codel	Methylated	NA	Alive
CGGA	CGGA_1317	45	Male	G2	Mutant	NA	Methylated	NA	Dead
CGGA	CGGA_1318	39	Male	G2	Mutant	Non-Codel	Methylated	NA	Dead
CGGA	CGGA_1319	42	Female	G3	WT	Non-Codel	Methylated	NA	Dead
CGGA	CGGA_1320	19	Male	G4	WT	Non-Codel	Unmethylated	NA	Alive
CGGA	CGGA_1321	46	Male	G3	Mutant	Non-Codel	Methylated	NA	Alive
CGGA	CGGA_1322	10	Male	G3	Mutant	Non-Codel	Methylated	NA	Alive
CGGA	CGGA_1324	42	Male	G4	Mutant	Codel	Methylated	NA	Alive
CGGA	CGGA_1325	20	Male	G4	WT	NA	Unmethylated	NA	NA
CGGA	CGGA_1326	45	Male	G4	Mutant	Non-Codel	Unmethylated	NA	Alive
CGGA	CGGA_1329	43	Female	G3	Mutant	Non-Codel	Methylated	NA	Alive
CGGA	CGGA_1330	47	Male	G2	Mutant	Non-Codel	Methylated	NA	Dead
CGGA	CGGA_1332	55	Female	G4	WT	Non-Codel	Methylated	NA	Dead
CGGA	CGGA_1334	33	Female	G2	WT	Non-Codel	Methylated	NA	Alive
CGGA	CGGA_1335	43	Female	G2	Mutant	Codel	Unmethylated	NA	Dead
CGGA	CGGA_1337	67	Male	G4	NA	Non-Codel	Unmethylated	NA	Alive
CGGA	CGGA_1338	61	Female	G4	WT	Non-Codel	Methylated	NA	Alive
CGGA	CGGA_1339	41	Male	G2	Mutant	Codel	Unmethylated	NA	Dead
CGGA	CGGA_1340	35	Male	G3	WT	Non-Codel	Unmethylated	NA	Alive
CGGA	CGGA_1342	47	Male	G4	WT	Non-Codel	Unmethylated	NA	Alive
CGGA	CGGA_1343	34	Male	G4	WT	Non-Codel	Methylated	NA	Alive
CGGA	CGGA_1345	56	Male	G2	Mutant	Codel	Methylated	NA	Dead
CGGA	CGGA_1346	57	Female	G4	WT	Non-Codel	Unmethylated	NA	Alive
CGGA	CGGA_135	41	Female	G3	WT	Non-Codel	Unmethylated	NA	Alive
CGGA	CGGA_1350	36	Male	G2	Mutant	NA	Methylated	NA	Dead
CGGA	CGGA_1353	65	Male	G4	WT	Non-Codel	Unmethylated	NA	Alive
CGGA	CGGA_1354	40	Female	G4	WT	Non-Codel	Methylated	NA	Alive
CGGA	CGGA_1356	52	Male	G3	Mutant	Non-Codel	Methylated	NA	Alive
CGGA	CGGA_1359	21	Male	G3	WT	Non-Codel	Methylated	NA	Alive
CGGA	CGGA_1361	40	Male	G2	Mutant	Non-Codel	Methylated	NA	Dead
CGGA	CGGA_1362	64	Female	G3	WT	Non-Codel	Unmethylated	NA	Dead
CGGA	CGGA_1365	55	Male	G4	WT	NA	Methylated	NA	Alive
CGGA	CGGA_1368	49	Male	G2	Mutant	NA	Methylated	NA	Dead
CGGA	CGGA_1369	37	Female	G3	Mutant	Non-Codel	Methylated	NA	Dead
CGGA	CGGA_1370	43	Male	G4	WT	Non-Codel	Unmethylated	NA	Dead
CGGA	CGGA_1371	68	Male	G4	WT	Non-Codel	Methylated	NA	Dead
CGGA	CGGA_1374	22	Male	G3	Mutant	Non-Codel	Methylated	NA	Alive
CGGA	CGGA_1375	50	Female	G4	Mutant	Non-Codel	Methylated	NA	Alive
CGGA	CGGA_1377	28	Male	G3	Mutant	Non-Codel	Methylated	NA	Dead
CGGA	CGGA_1378	47	Male	G4	WT	NA	Unmethylated	NA	Alive
CGGA	CGGA_1380	46	Male	G4	WT	Non-Codel	Methylated	NA	Alive
CGGA	CGGA_1381	36	Female	G4	Mutant	Non-Codel	Methylated	NA	Alive
CGGA	CGGA_1382	57	Male	G4	WT	Non-Codel	Methylated	NA	Alive
CGGA	CGGA_1383	47	Female	G3	Mutant	Codel	Methylated	NA	Dead
CGGA	CGGA_1384	39	Female	G4	Mutant	Non-Codel	Methylated	NA	Alive
CGGA	CGGA_1386	34	Male	G3	NA	Codel	Methylated	NA	Dead
CGGA	CGGA_1387	41	Male	G4	WT	Non-Codel	Methylated	NA	Alive
CGGA	CGGA_1388	37	Male	G3	Mutant	Non-Codel	Methylated	NA	Alive
CGGA	CGGA_1389	67	Female	G3	Mutant	Codel	Methylated	NA	Alive
CGGA	CGGA_139	59	Male	G4	Mutant	Non-Codel	Unmethylated	NA	Alive
CGGA	CGGA_1390	50	Male	G3	Mutant	Non-Codel	Unmethylated	NA	Dead
CGGA	CGGA_1391	62	Male	G4	WT	Non-Codel	Unmethylated	NA	Dead
CGGA	CGGA_1392	62	Male	G4	WT	Non-Codel	Unmethylated	NA	Alive
CGGA	CGGA_1393	41	Male	G4	WT	Non-Codel	Methylated	NA	Alive
CGGA	CGGA_1394	37	Male	G4	Mutant	Non-Codel	Methylated	NA	Alive
CGGA	CGGA_1398	43	Male	G3	Mutant	Non-Codel	Methylated	NA	Alive
CGGA	CGGA_1400	53	Female	G3	NA	Codel	Unmethylated	NA	Dead
CGGA	CGGA_1401	39	Male	G3	Mutant	Non-Codel	Methylated	NA	Alive
CGGA	CGGA_1402	30	Male	G4	WT	Non-Codel	Methylated	NA	Dead
CGGA	CGGA_1403	43	Female	G4	WT	Non-Codel	Methylated	NA	Alive
CGGA	CGGA_1404	56	Female	G3	Mutant	Codel	Methylated	NA	Dead
CGGA	CGGA_1406	34	Male	G2	Mutant	Non-Codel	Methylated	NA	Alive
CGGA	CGGA_1407	29	Female	G3	Mutant	Codel	Methylated	NA	Dead
CGGA	CGGA_1408	64	Female	G3	WT	Non-Codel	Unmethylated	NA	Alive
CGGA	CGGA_1409	24	Female	G4	Mutant	Non-Codel	Unmethylated	NA	Dead
CGGA	CGGA_1410	27	Female	G4	WT	Non-Codel	Methylated	NA	Alive
CGGA	CGGA_1411	40	Female	G3	WT	Non-Codel	Methylated	NA	Alive
CGGA	CGGA_1412	48	Female	G4	Mutant	Codel	Methylated	NA	Alive
CGGA	CGGA_1413	35	Male	G3	Mutant	Codel	Methylated	NA	Dead
CGGA	CGGA_1415	30	Female	G4	WT	Non-Codel	Methylated	NA	Dead
CGGA	CGGA_1416	42	Male	G3	Mutant	Codel	Unmethylated	NA	Alive
CGGA	CGGA_1417	56	Male	G3	Mutant	Codel	Methylated	NA	Dead
CGGA	CGGA_1418	73	Female	G4	WT	NA	Unmethylated	NA	Alive
CGGA	CGGA_1419	56	Male	G4	WT	Non-Codel	Unmethylated	NA	Alive
CGGA	CGGA_1420	60	Male	G4	WT	Non-Codel	Methylated	NA	Alive
CGGA	CGGA_1421	35	Male	G3	NA	Non-Codel	Methylated	NA	Dead
CGGA	CGGA_1422	76	Male	G4	WT	NA	Unmethylated	NA	Alive
CGGA	CGGA_1424	41	Female	G3	Mutant	NA	Methylated	NA	Dead
CGGA	CGGA_1425	22	Female	G4	WT	Codel	Methylated	NA	Alive
CGGA	CGGA_1426	50	Female	G4	WT	Non-Codel	Unmethylated	NA	Alive
CGGA	CGGA_1427	30	Female	G2	NA	Non-Codel	Unmethylated	NA	Dead
CGGA	CGGA_1429	40	Female	G4	Mutant	Codel	Methylated	NA	Dead
CGGA	CGGA_1430	28	Female	G4	WT	Non-Codel	Unmethylated	NA	Alive
CGGA	CGGA_1431	48	Male	G3	Mutant	Non-Codel	Methylated	NA	Alive
CGGA	CGGA_1433	72	Female	G4	WT	Non-Codel	Unmethylated	NA	Alive
CGGA	CGGA_1434	61	Male	G3	WT	Non-Codel	Unmethylated	NA	Alive
CGGA	CGGA_1435	46	Female	G3	Mutant	Non-Codel	Unmethylated	NA	Alive
CGGA	CGGA_1437	48	Male	G3	WT	Non-Codel	Unmethylated	NA	Alive
CGGA	CGGA_1440	29	Female	G2	Mutant	Codel	Methylated	NA	Dead
CGGA	CGGA_1441	70	Male	G4	WT	Non-Codel	Methylated	NA	Alive
CGGA	CGGA_1443	41	Male	G2	WT	Non-Codel	NA	NA	Dead
CGGA	CGGA_1444	68	Female	G4	WT	Non-Codel	Methylated	NA	Alive
CGGA	CGGA_1445	37	Male	G3	WT	NA	Methylated	NA	Dead
CGGA	CGGA_1446	29	Male	G2	Mutant	NA	Unmethylated	NA	Dead
CGGA	CGGA_1447	48	Male	G3	WT	NA	Methylated	NA	Alive
CGGA	CGGA_1450	37	Male	G4	Mutant	Codel	Unmethylated	NA	Alive
CGGA	CGGA_1451	45	Female	G4	WT	Non-Codel	Unmethylated	NA	Alive
CGGA	CGGA_1452	53	Male	G4	WT	Non-Codel	Methylated	NA	Alive
CGGA	CGGA_1454	42	Female	G2	WT	Non-Codel	Methylated	NA	Dead
CGGA	CGGA_1455	40	Male	G2	Mutant	NA	Unmethylated	NA	Dead
CGGA	CGGA_1457	60	Male	G4	WT	Non-Codel	Methylated	NA	Alive
CGGA	CGGA_1458	54	Female	G3	Mutant	Codel	Methylated	NA	Alive
CGGA	CGGA_1459	55	Male	G3	WT	Non-Codel	Unmethylated	NA	Alive
CGGA	CGGA_1460	51	Male	G4	WT	Non-Codel	Methylated	NA	Alive
CGGA	CGGA_1461	60	Female	G4	WT	Non-Codel	Unmethylated	NA	Alive
CGGA	CGGA_1462	49	Male	G4	WT	Non-Codel	Methylated	NA	Alive
CGGA	CGGA_1463	69	Female	G2	Mutant	Codel	Methylated	NA	Dead
CGGA	CGGA_1467	58	Male	G4	Mutant	NA	Unmethylated	NA	Alive
CGGA	CGGA_1469	46	Male	G3	Mutant	NA	Methylated	NA	Dead
CGGA	CGGA_1471	45	Male	G2	Mutant	Non-Codel	Methylated	NA	Dead
CGGA	CGGA_1472	34	Male	G4	NA	Non-Codel	Methylated	NA	Alive
CGGA	CGGA_1473	28	Female	G3	NA	Non-Codel	Unmethylated	NA	Alive
CGGA	CGGA_1474	50	Female	G3	Mutant	NA	Methylated	NA	Dead
CGGA	CGGA_1475	38	Male	G4	Mutant	Non-Codel	Methylated	NA	Alive
CGGA	CGGA_1476	53	Female	G4	WT	Non-Codel	Methylated	NA	Alive
CGGA	CGGA_1477	43	Male	G2	NA	Non-Codel	Unmethylated	NA	Alive
CGGA	CGGA_1478	72	Female	G4	WT	Non-Codel	Methylated	NA	Alive
CGGA	CGGA_1480	41	Male	G4	WT	Non-Codel	Methylated	NA	Alive
CGGA	CGGA_1481	55	Male	G4	WT	NA	Methylated	NA	Alive
CGGA	CGGA_1482	38	Male	G3	NA	Codel	Methylated	NA	Dead
CGGA	CGGA_1486	45	Male	G4	WT	NA	Methylated	NA	Alive
CGGA	CGGA_1487	49	Female	G3	WT	Non-Codel	Unmethylated	NA	Alive
CGGA	CGGA_1488	31	Male	G2	Mutant	Non-Codel	Methylated	NA	Dead
CGGA	CGGA_1491	29	Male	G4	Mutant	Non-Codel	Unmethylated	NA	Alive
CGGA	CGGA_1492	47	Female	G4	WT	Non-Codel	Unmethylated	NA	Alive
CGGA	CGGA_1494	21	Male	G4	WT	NA	Methylated	NA	Alive
CGGA	CGGA_1496	42	Female	G4	Mutant	Codel	Methylated	NA	Alive
CGGA	CGGA_1497	24	Female	G3	Mutant	Non-Codel	Unmethylated	NA	Alive
CGGA	CGGA_1498	69	Male	G4	WT	NA	Unmethylated	NA	NA
CGGA	CGGA_1500	45	Female	G4	WT	Non-Codel	Unmethylated	NA	Alive
CGGA	CGGA_1501	58	Male	G4	NA	Non-Codel	Methylated	NA	Alive
CGGA	CGGA_1502	27	Female	G2	Mutant	Codel	Methylated	NA	Dead
CGGA	CGGA_1503	47	Male	G4	WT	NA	Unmethylated	NA	Alive
CGGA	CGGA_1504	44	Female	G3	Mutant	Non-Codel	Methylated	NA	Dead
CGGA	CGGA_1505	30	Male	G4	Mutant	Non-Codel	Unmethylated	NA	Alive
CGGA	CGGA_1507	41	Female	G4	WT	Non-Codel	Unmethylated	NA	Alive
CGGA	CGGA_1508	39	Male	G3	Mutant	Non-Codel	Methylated	NA	Alive
CGGA	CGGA_1510	40	Male	G3	Mutant	Non-Codel	Methylated	NA	Alive
CGGA	CGGA_1513	36	Female	G3	Mutant	Codel	Methylated	NA	Alive
CGGA	CGGA_1514	57	Female	G2	WT	NA	Methylated	NA	Alive
CGGA	CGGA_1516	46	Male	G2	Mutant	Codel	Methylated	NA	Dead
CGGA	CGGA_1517	42	Male	G2	Mutant	Codel	Methylated	NA	Dead
CGGA	CGGA_1518	19	Female	G3	WT	Non-Codel	Methylated	NA	Alive
CGGA	CGGA_1520	67	Female	G4	WT	Non-Codel	NA	NA	Alive
CGGA	CGGA_1521	63	Female	G4	WT	Non-Codel	Methylated	NA	Alive
CGGA	CGGA_1523	50	Male	G2	Mutant	Non-Codel	Methylated	NA	Dead
CGGA	CGGA_1524	36	Male	G3	Mutant	Codel	Methylated	NA	Alive
CGGA	CGGA_1525	41	Male	G3	NA	Non-Codel	Methylated	NA	Alive
CGGA	CGGA_1526	39	Male	G3	Mutant	Codel	Methylated	NA	Dead
CGGA	CGGA_1527	47	Male	G3	Mutant	Non-Codel	Methylated	NA	Alive
CGGA	CGGA_1528	27	Female	G2	Mutant	Codel	Methylated	NA	Dead
CGGA	CGGA_1529	63	Male	G4	WT	Non-Codel	Unmethylated	NA	Alive
CGGA	CGGA_1530	41	Male	G3	NA	Non-Codel	Unmethylated	NA	Dead
CGGA	CGGA_1531	36	Male	G3	Mutant	Non-Codel	Methylated	NA	NA
CGGA	CGGA_1533	61	Female	G3	WT	Non-Codel	Methylated	NA	Alive
CGGA	CGGA_1534	58	Female	G4	Mutant	Non-Codel	Unmethylated	NA	Alive
CGGA	CGGA_1535	43	Male	G4	Mutant	Non-Codel	Unmethylated	NA	Alive
CGGA	CGGA_1536	53	Male	G2	Mutant	Non-Codel	Methylated	NA	Alive
CGGA	CGGA_1537	73	Male	G4	WT	Non-Codel	Methylated	NA	Alive
CGGA	CGGA_1538	57	Female	G4	WT	Non-Codel	Methylated	NA	Alive
CGGA	CGGA_1539	61	Male	G4	Mutant	Non-Codel	Methylated	NA	Dead
CGGA	CGGA_1541	50	Female	G4	WT	Non-Codel	Methylated	NA	Alive
CGGA	CGGA_1542	26	Male	G4	Mutant	NA	Unmethylated	NA	Dead
CGGA	CGGA_1543	57	Male	G4	Mutant	Non-Codel	Unmethylated	NA	Alive
CGGA	CGGA_1544	38	Female	G3	Mutant	Non-Codel	Methylated	NA	Alive
CGGA	CGGA_1546	56	Male	G4	WT	Non-Codel	Unmethylated	NA	Alive
CGGA	CGGA_1548	53	Male	G4	WT	Non-Codel	Unmethylated	NA	Alive
CGGA	CGGA_1551	50	Female	G4	NA	Non-Codel	Unmethylated	NA	Alive
CGGA	CGGA_1552	39	Male	G3	Mutant	Codel	Methylated	NA	Dead
CGGA	CGGA_1553	30	Male	G3	Mutant	Non-Codel	Unmethylated	NA	Alive
CGGA	CGGA_1554	34	Male	G3	Mutant	Codel	Methylated	NA	Alive
CGGA	CGGA_1557	47	Male	G3	Mutant	Codel	Methylated	NA	Dead
CGGA	CGGA_1558	71	Male	G4	WT	Non-Codel	Methylated	NA	Alive
CGGA	CGGA_1559	63	Male	G4	Mutant	Codel	Methylated	NA	Alive
CGGA	CGGA_1560	35	Female	G4	Mutant	Non-Codel	Methylated	NA	Alive
CGGA	CGGA_1562	51	Male	G3	Mutant	Codel	Methylated	NA	Alive
CGGA	CGGA_1563	32	Female	G2	WT	Non-Codel	Methylated	NA	Dead
CGGA	CGGA_1564	48	Male	G4	WT	Non-Codel	Unmethylated	NA	Alive
CGGA	CGGA_1565	23	Female	G3	Mutant	Non-Codel	Methylated	NA	Dead
CGGA	CGGA_1566	43	Female	G3	Mutant	Codel	Methylated	NA	Dead
CGGA	CGGA_1567	48	Female	G3	Mutant	Non-Codel	Methylated	NA	Alive
CGGA	CGGA_1568	26	Female	G3	NA	Non-Codel	Methylated	NA	Dead
CGGA	CGGA_1569	27	Female	G3	WT	Codel	Methylated	NA	Dead
CGGA	CGGA_157	34	Male	G2	NA	Non-Codel	Unmethylated	NA	Alive
CGGA	CGGA_1571	43	Female	G4	Mutant	Non-Codel	Methylated	NA	Dead
CGGA	CGGA_1572	60	Female	G4	WT	Non-Codel	Unmethylated	NA	Alive
CGGA	CGGA_1575	37	Male	G3	Mutant	Non-Codel	Methylated	NA	Alive
CGGA	CGGA_1579	37	Male	G2	WT	Non-Codel	Methylated	NA	Dead
CGGA	CGGA_1580	34	Female	G3	Mutant	Non-Codel	Unmethylated	NA	Alive
CGGA	CGGA_1583	51	Female	G2	NA	Non-Codel	Methylated	NA	Alive
CGGA	CGGA_1586	55	Female	G4	WT	Non-Codel	Unmethylated	NA	Alive
CGGA	CGGA_1587	30	Female	G3	Mutant	Non-Codel	Methylated	NA	Alive
CGGA	CGGA_1588	24	Female	G3	WT	Non-Codel	Methylated	NA	Dead
CGGA	CGGA_1589	49	Male	G2	WT	Non-Codel	Methylated	NA	Alive
CGGA	CGGA_1591	54	Male	G3	Mutant	Non-Codel	Methylated	NA	Alive
CGGA	CGGA_1592	37	Male	G3	Mutant	Codel	Methylated	NA	Alive
CGGA	CGGA_1594	25	Male	G2	NA	Non-Codel	Methylated	NA	Dead
CGGA	CGGA_1595	34	Female	G4	NA	Non-Codel	Unmethylated	NA	Dead
CGGA	CGGA_1596	63	Male	G4	WT	Non-Codel	Methylated	NA	Alive
CGGA	CGGA_1597	58	Male	G4	WT	Non-Codel	Methylated	NA	Alive
CGGA	CGGA_1598	31	Male	G3	WT	Non-Codel	Unmethylated	NA	Alive
CGGA	CGGA_1601	66	Male	G4	WT	Non-Codel	Methylated	NA	Alive
CGGA	CGGA_1603	18	Male	G4	WT	Non-Codel	Unmethylated	NA	Alive
CGGA	CGGA_1604	46	Male	G4	Mutant	Non-Codel	Methylated	NA	Alive
CGGA	CGGA_1605	34	Male	G4	WT	Non-Codel	Methylated	NA	Alive
CGGA	CGGA_1606	28	Female	G3	WT	Non-Codel	Unmethylated	NA	Alive
CGGA	CGGA_1607	35	Female	G2	Mutant	Codel	Methylated	NA	Alive
CGGA	CGGA_1608	38	Male	G3	Mutant	Non-Codel	Methylated	NA	Dead
CGGA	CGGA_1610	39	Male	G3	NA	Codel	Methylated	NA	Alive
CGGA	CGGA_1611	30	Female	G4	Mutant	Non-Codel	Unmethylated	NA	Alive
CGGA	CGGA_1612	68	Male	G4	WT	Non-Codel	Unmethylated	NA	Alive
CGGA	CGGA_1613	53	Male	G4	WT	Non-Codel	Methylated	NA	Dead
CGGA	CGGA_1614	51	Male	G3	Mutant	Non-Codel	Methylated	NA	Alive
CGGA	CGGA_1615	48	Male	G4	WT	Codel	Unmethylated	NA	Alive
CGGA	CGGA_1617	35	Female	G2	NA	Codel	Methylated	NA	Dead
CGGA	CGGA_1618	31	Male	G3	Mutant	Non-Codel	Unmethylated	NA	Dead
CGGA	CGGA_1619	44	Male	G3	Mutant	Non-Codel	Methylated	NA	Alive
CGGA	CGGA_1620	51	Male	G3	Mutant	Codel	Methylated	NA	Dead
CGGA	CGGA_1621	48	Female	G2	Mutant	Non-Codel	Unmethylated	NA	Dead
CGGA	CGGA_1623	16	Female	G3	WT	Non-Codel	Methylated	NA	Dead
CGGA	CGGA_1624	27	Female	G4	Mutant	Non-Codel	Methylated	NA	Alive
CGGA	CGGA_1626	66	Male	G4	WT	Non-Codel	Unmethylated	NA	Alive
CGGA	CGGA_1627	37	Male	G3	Mutant	Non-Codel	Unmethylated	NA	Dead
CGGA	CGGA_1630	26	Male	G2	NA	Codel	Unmethylated	NA	Dead
CGGA	CGGA_1631	58	Female	G4	WT	Non-Codel	Methylated	NA	Alive
CGGA	CGGA_1634	26	Female	G4	WT	Non-Codel	Methylated	NA	Alive
CGGA	CGGA_1635	43	Female	G4	WT	NA	Unmethylated	NA	Alive
CGGA	CGGA_1640	55	Male	G3	NA	Non-Codel	Unmethylated	NA	Dead
CGGA	CGGA_1641	57	Female	G4	WT	Non-Codel	Methylated	NA	Alive
CGGA	CGGA_1642	48	Male	G2	Mutant	Non-Codel	Methylated	NA	Dead
CGGA	CGGA_1643	50	Female	G4	WT	Non-Codel	Unmethylated	NA	NA
CGGA	CGGA_1644	48	Male	G4	WT	Non-Codel	Methylated	NA	Alive
CGGA	CGGA_1645	59	Male	G3	Mutant	Non-Codel	Methylated	NA	Dead
CGGA	CGGA_1647	40	Male	G2	NA	Codel	Methylated	NA	Dead
CGGA	CGGA_1648	45	Female	G3	NA	Codel	Unmethylated	NA	Dead
CGGA	CGGA_1649	36	Male	G2	Mutant	Codel	Unmethylated	NA	Dead
CGGA	CGGA_165	34	Male	G2	NA	Non-Codel	Unmethylated	NA	Dead
CGGA	CGGA_1650	36	Male	G4	Mutant	Non-Codel	Methylated	NA	Alive
CGGA	CGGA_1651	44	Female	G2	Mutant	Non-Codel	Methylated	NA	Alive
CGGA	CGGA_1653	47	Female	G2	NA	Non-Codel	Methylated	NA	Dead
CGGA	CGGA_1654	61	Male	G4	WT	Non-Codel	Methylated	NA	NA
CGGA	CGGA_1655	48	Male	G2	Mutant	Non-Codel	Unmethylated	NA	Dead
CGGA	CGGA_1656	56	Male	G4	WT	Non-Codel	Methylated	NA	Alive
CGGA	CGGA_1657	20	Female	G3	NA	Non-Codel	Methylated	NA	Dead
CGGA	CGGA_1658	64	Female	G4	WT	Non-Codel	Unmethylated	NA	Alive
CGGA	CGGA_1659	24	Male	G4	WT	Non-Codel	Methylated	NA	Alive
CGGA	CGGA_1660	41	Male	G2	WT	Codel	Methylated	NA	NA
CGGA	CGGA_1661	42	Female	G3	NA	Non-Codel	Methylated	NA	Dead
CGGA	CGGA_1662	55	Female	G2	Mutant	Codel	Methylated	NA	Dead
CGGA	CGGA_1663	61	Male	G4	WT	Non-Codel	NA	NA	Alive
CGGA	CGGA_1664	40	Female	G2	Mutant	Non-Codel	Methylated	NA	Alive
CGGA	CGGA_1666	60	Male	G4	WT	NA	Methylated	NA	Alive
CGGA	CGGA_1667	40	Female	G3	Mutant	Codel	Unmethylated	NA	Dead
CGGA	CGGA_1669	44	Female	G3	WT	Non-Codel	Methylated	NA	Alive
CGGA	CGGA_1670	30	Female	G3	WT	Non-Codel	Methylated	NA	Alive
CGGA	CGGA_1671	26	Female	G3	Mutant	Non-Codel	Unmethylated	NA	Dead
CGGA	CGGA_1672	49	Female	G3	NA	Non-Codel	Methylated	NA	NA
CGGA	CGGA_1673	23	Female	G2	Mutant	Non-Codel	Methylated	NA	Dead
CGGA	CGGA_1675	38	Male	G3	Mutant	Non-Codel	Methylated	NA	Dead
CGGA	CGGA_1677	39	Female	G2	NA	Non-Codel	Methylated	NA	NA
CGGA	CGGA_1678	51	Male	G4	WT	NA	Methylated	NA	Alive
CGGA	CGGA_1679	52	Female	G3	Mutant	Codel	Methylated	NA	Dead
CGGA	CGGA_1680	45	Male	G3	Mutant	Non-Codel	Methylated	NA	Alive
CGGA	CGGA_1681	58	Female	G4	WT	Codel	Methylated	NA	Alive
CGGA	CGGA_1682	67	Male	G4	WT	Non-Codel	Methylated	NA	Alive
CGGA	CGGA_1684	51	Male	G4	WT	Non-Codel	Methylated	NA	NA
CGGA	CGGA_1685	33	Male	G3	Mutant	Non-Codel	Methylated	NA	Alive
CGGA	CGGA_1686	27	Male	G3	WT	Non-Codel	Unmethylated	NA	Alive
CGGA	CGGA_1687	14	Male	G4	WT	Non-Codel	Unmethylated	NA	Dead
CGGA	CGGA_1688	51	Female	G3	WT	Non-Codel	Methylated	NA	Alive
CGGA	CGGA_1689	45	Male	G2	Mutant	Non-Codel	Methylated	NA	Dead
CGGA	CGGA_1690	60	Male	G4	WT	Non-Codel	Unmethylated	NA	Alive
CGGA	CGGA_1693	61	Male	G3	NA	Non-Codel	Unmethylated	NA	Alive
CGGA	CGGA_1694	55	Male	G4	WT	Non-Codel	Unmethylated	NA	Alive
CGGA	CGGA_1695	45	Male	G3	Mutant	Non-Codel	Unmethylated	NA	Dead
CGGA	CGGA_1696	72	Male	G3	WT	NA	Unmethylated	NA	Dead
CGGA	CGGA_1697	47	Female	G4	WT	Non-Codel	Methylated	NA	Alive
CGGA	CGGA_1698	55	Female	G4	WT	Non-Codel	Methylated	NA	Alive
CGGA	CGGA_1699	41	Female	G4	Mutant	NA	Unmethylated	NA	Dead
CGGA	CGGA_1700	49	Male	G3	Mutant	Codel	Unmethylated	NA	Dead
CGGA	CGGA_1701	44	Male	G3	Mutant	Codel	Methylated	NA	Dead
CGGA	CGGA_1702	29	Female	G4	WT	Non-Codel	Unmethylated	NA	Alive
CGGA	CGGA_1703	30	Female	G2	Mutant	Non-Codel	Unmethylated	NA	Dead
CGGA	CGGA_1704	32	Female	G2	WT	Non-Codel	Unmethylated	NA	Dead
CGGA	CGGA_1706	60	Male	G4	WT	Non-Codel	NA	NA	Dead
CGGA	CGGA_1708	54	Female	G4	WT	Non-Codel	Methylated	NA	Alive
CGGA	CGGA_1709	47	Male	G4	WT	Non-Codel	Unmethylated	NA	Alive
CGGA	CGGA_171	37	Female	G2	Mutant	Codel	Unmethylated	NA	NA
CGGA	CGGA_1713	62	Male	G4	WT	Non-Codel	Methylated	NA	Alive
CGGA	CGGA_1714	37	Female	G3	NA	Codel	Unmethylated	NA	Dead
CGGA	CGGA_1715	12	Female	G2	WT	Non-Codel	Methylated	NA	Dead
CGGA	CGGA_1716	38	Male	G3	Mutant	Non-Codel	Methylated	NA	Alive
CGGA	CGGA_1718	37	Female	G3	Mutant	Non-Codel	Methylated	NA	Dead
CGGA	CGGA_1720	35	Male	G2	Mutant	Non-Codel	Methylated	NA	Dead
CGGA	CGGA_1721	46	Female	G3	NA	Codel	Unmethylated	NA	Dead
CGGA	CGGA_1722	60	Female	G4	WT	NA	Unmethylated	NA	Alive
CGGA	CGGA_1723	39	Female	G3	Mutant	Codel	Unmethylated	NA	Dead
CGGA	CGGA_1725	33	Female	G3	Mutant	Codel	Unmethylated	NA	Dead
CGGA	CGGA_1727	48	Male	G4	Mutant	Non-Codel	Unmethylated	NA	Dead
CGGA	CGGA_1728	45	Male	G4	Mutant	Non-Codel	Unmethylated	NA	Alive
CGGA	CGGA_1729	52	Male	G4	WT	Non-Codel	Methylated	NA	Alive
CGGA	CGGA_1731	45	Female	G3	Mutant	Non-Codel	Methylated	NA	Dead
CGGA	CGGA_1735	54	Male	G4	WT	Non-Codel	Unmethylated	NA	Alive
CGGA	CGGA_1736	57	Female	G4	WT	Non-Codel	Unmethylated	NA	Alive
CGGA	CGGA_1737	33	Male	G3	Mutant	Codel	Methylated	NA	Dead
CGGA	CGGA_1738	49	Male	G3	WT	Non-Codel	Methylated	NA	Alive
CGGA	CGGA_1739	45	Male	G3	Mutant	Non-Codel	Unmethylated	NA	Alive
CGGA	CGGA_1740	50	Female	G4	WT	Non-Codel	Methylated	NA	Alive
CGGA	CGGA_1743	47	Female	G3	Mutant	Non-Codel	Unmethylated	NA	Alive
CGGA	CGGA_1744	51	Male	G4	NA	Non-Codel	Methylated	NA	Dead
CGGA	CGGA_1745	45	Female	G3	Mutant	NA	Methylated	NA	Dead
CGGA	CGGA_1747	27	Female	G3	NA	Non-Codel	Unmethylated	NA	Alive
CGGA	CGGA_1749	44	Female	G4	WT	Non-Codel	Unmethylated	NA	Alive
CGGA	CGGA_1750	52	Female	G4	WT	Non-Codel	Methylated	NA	Alive
CGGA	CGGA_1758	45	Female	G4	WT	Non-Codel	Methylated	NA	Alive
CGGA	CGGA_1760	51	Male	G2	WT	Non-Codel	Unmethylated	NA	Alive
CGGA	CGGA_1764	33	Male	G4	Mutant	Non-Codel	Unmethylated	NA	Alive
CGGA	CGGA_1767	63	Male	G4	WT	NA	Methylated	NA	Alive
CGGA	CGGA_1769	49	Female	G4	WT	Non-Codel	Methylated	NA	Dead
CGGA	CGGA_1770	43	Female	G4	Mutant	Non-Codel	Unmethylated	NA	Alive
CGGA	CGGA_1771	38	Male	G3	Mutant	Non-Codel	Unmethylated	NA	Alive
CGGA	CGGA_1773	46	Female	G4	WT	Non-Codel	Unmethylated	NA	Alive
CGGA	CGGA_1776	23	Male	G4	WT	Non-Codel	Unmethylated	NA	Alive
CGGA	CGGA_1780	57	Female	G4	WT	NA	NA	NA	Dead
CGGA	CGGA_1785	34	Male	G4	Mutant	Non-Codel	Methylated	NA	Alive
CGGA	CGGA_1786	54	Female	G3	Mutant	Codel	NA	NA	Dead
CGGA	CGGA_1791	55	Male	G3	WT	NA	Unmethylated	NA	Alive
CGGA	CGGA_1807	65	Female	G4	WT	Non-Codel	Methylated	NA	Alive
CGGA	CGGA_1809	27	Male	G3	WT	Non-Codel	Unmethylated	NA	Alive
CGGA	CGGA_1811	64	Male	G4	WT	Non-Codel	NA	NA	Alive
CGGA	CGGA_1812	65	Male	G4	WT	Non-Codel	Unmethylated	NA	Alive
CGGA	CGGA_1814	46	Female	G4	WT	Non-Codel	Unmethylated	NA	Alive
CGGA	CGGA_1815	45	Female	G4	WT	Non-Codel	Methylated	NA	Alive
CGGA	CGGA_1817	72	Female	G4	WT	Non-Codel	Methylated	NA	Alive
CGGA	CGGA_1819	55	Male	G4	WT	Non-Codel	Methylated	NA	Alive
CGGA	CGGA_1820	52	Female	G4	WT	Non-Codel	Unmethylated	NA	Alive
CGGA	CGGA_1826	70	Female	G4	WT	Non-Codel	Methylated	NA	Alive
CGGA	CGGA_1829	23	Male	G2	WT	Non-Codel	Methylated	NA	Dead
CGGA	CGGA_1833	60	Female	G4	WT	Non-Codel	Methylated	NA	Alive
CGGA	CGGA_1840	58	Female	G4	WT	Non-Codel	Methylated	NA	Dead
CGGA	CGGA_1850	29	Male	G2	Mutant	Non-Codel	Methylated	NA	Dead
CGGA	CGGA_1854	36	Male	G3	Mutant	Non-Codel	Methylated	NA	Dead
CGGA	CGGA_1857	46	Male	G4	WT	Non-Codel	NA	NA	Alive
CGGA	CGGA_1862	40	Male	G3	WT	Non-Codel	Methylated	NA	Alive
CGGA	CGGA_1863	50	Female	G3	Mutant	Codel	Unmethylated	NA	Dead
CGGA	CGGA_1865	45	Female	G4	WT	Non-Codel	NA	NA	Alive
CGGA	CGGA_1866	68	Male	G4	WT	Non-Codel	Unmethylated	NA	Alive
CGGA	CGGA_1870	62	Male	G4	Mutant	Codel	Unmethylated	NA	Dead
CGGA	CGGA_1875	22	Female	G2	WT	Non-Codel	Methylated	NA	Dead
CGGA	CGGA_1877	35	Male	G3	Mutant	Codel	Methylated	NA	NA
CGGA	CGGA_1880	37	Female	G3	Mutant	Non-Codel	NA	NA	Dead
CGGA	CGGA_1882	33	Male	G3	Mutant	Codel	Methylated	NA	Dead
CGGA	CGGA_1886	31	Male	G4	WT	Non-Codel	Unmethylated	NA	Alive
CGGA	CGGA_1899	45	Male	G4	WT	Non-Codel	Unmethylated	NA	Alive
CGGA	CGGA_1901	60	Male	G4	WT	Non-Codel	Methylated	NA	Alive
CGGA	CGGA_1902	33	Male	G2	Mutant	Non-Codel	Methylated	NA	Dead
CGGA	CGGA_1903	24	Female	G3	NA	Codel	Methylated	NA	Dead
CGGA	CGGA_1906	57	Male	G3	Mutant	Non-Codel	Methylated	NA	Alive
CGGA	CGGA_1908	42	Female	G4	WT	Non-Codel	Methylated	NA	Alive
CGGA	CGGA_1911	15	Male	G4	WT	Non-Codel	Methylated	NA	Dead
CGGA	CGGA_1912	48	Male	G4	NA	Non-Codel	Methylated	NA	Alive
CGGA	CGGA_1916	33	Female	G4	Mutant	Non-Codel	NA	NA	NA
CGGA	CGGA_1939	31	Male	G2	NA	Non-Codel	Unmethylated	NA	NA
CGGA	CGGA_194	43	Female	G3	Mutant	Codel	Methylated	NA	Alive
CGGA	CGGA_1946	51	Female	G4	WT	Non-Codel	Unmethylated	NA	Alive
CGGA	CGGA_1953	47	Male	G4	WT	Non-Codel	Methylated	NA	Alive
CGGA	CGGA_1955	30	Male	G4	NA	Non-Codel	NA	NA	Alive
CGGA	CGGA_1972	47	Male	G4	WT	Non-Codel	Unmethylated	NA	Dead
CGGA	CGGA_1976	53	Female	G4	WT	Non-Codel	Unmethylated	NA	Alive
CGGA	CGGA_1985	41	Male	G4	Mutant	Non-Codel	Unmethylated	NA	Alive
CGGA	CGGA_1994	32	Female	G3	Mutant	Non-Codel	Methylated	NA	Dead
CGGA	CGGA_2002	40	Male	G2	Mutant	Non-Codel	Unmethylated	NA	Alive
CGGA	CGGA_2003	40	Male	G4	Mutant	Non-Codel	NA	NA	Alive
CGGA	CGGA_2006	43	Male	G3	Mutant	Non-Codel	Methylated	NA	Alive
CGGA	CGGA_2008	56	Male	G4	WT	Non-Codel	Methylated	NA	Alive
CGGA	CGGA_2013	41	Male	G2	Mutant	Codel	Unmethylated	NA	Alive
CGGA	CGGA_2024	19	Female	G4	WT	Non-Codel	Methylated	NA	Alive
CGGA	CGGA_2038	44	Male	G4	Mutant	Non-Codel	NA	NA	Alive
CGGA	CGGA_2039	28	Male	G4	WT	Non-Codel	Methylated	NA	Dead
CGGA	CGGA_2046	46	Male	G3	Mutant	Non-Codel	NA	NA	Alive
CGGA	CGGA_2047	64	Female	G4	WT	Non-Codel	NA	NA	Alive
CGGA	CGGA_2053	55	Male	G4	WT	Codel	NA	NA	Dead
CGGA	CGGA_2056	41	Female	G4	Mutant	Non-Codel	NA	NA	Dead
CGGA	CGGA_2062	63	Female	G4	Mutant	Non-Codel	NA	NA	Alive
CGGA	CGGA_2075	63	Male	G4	WT	Non-Codel	NA	NA	Alive
CGGA	CGGA_2078	61	Female	G4	WT	Non-Codel	NA	NA	Alive
CGGA	CGGA_2079	45	Male	G3	Mutant	Codel	NA	NA	Dead
CGGA	CGGA_2081	39	Female	G3	Mutant	Codel	NA	NA	Dead
CGGA	CGGA_2082	41	Male	G4	WT	Non-Codel	NA	NA	Dead
CGGA	CGGA_2088	30	Female	G4	WT	Non-Codel	NA	NA	NA
CGGA	CGGA_2106	39	Female	G4	Mutant	Codel	Methylated	NA	Dead
CGGA	CGGA_2115	31	Female	G4	WT	Non-Codel	Unmethylated	NA	Alive
CGGA	CGGA_2121	41	Female	G2	Mutant	Non-Codel	Unmethylated	NA	Alive
CGGA	CGGA_2129	48	Male	G3	Mutant	Non-Codel	NA	NA	Dead
CGGA	CGGA_235	24	Male	G2	Mutant	Codel	Methylated	NA	Alive
CGGA	CGGA_236	47	Male	G2	Mutant	Codel	Methylated	NA	Dead
CGGA	CGGA_241	34	Male	G2	Mutant	Non-Codel	Methylated	NA	Dead
CGGA	CGGA_243	30	Female	G2	Mutant	Codel	Methylated	NA	Dead
CGGA	CGGA_245	39	Female	G3	Mutant	Non-Codel	NA	NA	Alive
CGGA	CGGA_247	60	Male	G3	Mutant	Non-Codel	Methylated	NA	Alive
CGGA	CGGA_251	45	Male	G2	Mutant	Non-Codel	Methylated	NA	Dead
CGGA	CGGA_252	24	Female	G2	Mutant	Non-Codel	Unmethylated	NA	Dead
CGGA	CGGA_254	38	Male	G2	Mutant	Codel	Methylated	NA	Dead
CGGA	CGGA_256	39	Male	G2	Mutant	Non-Codel	Unmethylated	NA	Dead
CGGA	CGGA_261	27	Male	G2	Mutant	Non-Codel	Unmethylated	NA	Dead
CGGA	CGGA_265	43	Male	G2	Mutant	Non-Codel	Methylated	NA	Dead
CGGA	CGGA_267	36	Male	G2	Mutant	Non-Codel	Unmethylated	NA	Alive
CGGA	CGGA_269	45	Female	G2	WT	Non-Codel	Unmethylated	NA	Dead
CGGA	CGGA_272	51	Male	G4	WT	Non-Codel	Unmethylated	NA	Alive
CGGA	CGGA_273	35	Female	G2	Mutant	Non-Codel	Unmethylated	NA	Alive
CGGA	CGGA_274	55	Female	G4	WT	Non-Codel	Unmethylated	NA	Dead
CGGA	CGGA_276	44	Male	G2	Mutant	Non-Codel	Methylated	NA	Dead
CGGA	CGGA_277	40	Male	G3	Mutant	NA	Methylated	NA	Dead
CGGA	CGGA_279	49	Female	G3	Mutant	Non-Codel	Methylated	NA	Alive
CGGA	CGGA_28	25	Male	G2	Mutant	Codel	Unmethylated	NA	Alive
CGGA	CGGA_283	47	Female	G2	Mutant	Codel	Methylated	NA	Alive
CGGA	CGGA_288	49	Male	G2	Mutant	Codel	Unmethylated	NA	Alive
CGGA	CGGA_290	37	Female	G2	Mutant	Codel	Unmethylated	NA	Dead
CGGA	CGGA_300	35	Female	G2	Mutant	Non-Codel	Unmethylated	NA	Alive
CGGA	CGGA_309	44	Male	NA	WT	NA	Unmethylated	NA	Alive
CGGA	CGGA_314	39	Male	G3	Mutant	Codel	Unmethylated	NA	Alive
CGGA	CGGA_318	40	Female	G4	WT	Non-Codel	Unmethylated	NA	Alive
CGGA	CGGA_320	31	Male	G2	Mutant	Codel	NA	NA	Alive
CGGA	CGGA_323	48	Female	G2	WT	Non-Codel	Unmethylated	NA	Dead
CGGA	CGGA_330	45	Male	G3	WT	Non-Codel	Unmethylated	NA	Alive
CGGA	CGGA_333	40	Male	G2	Mutant	Non-Codel	Unmethylated	NA	Dead
CGGA	CGGA_336	57	Female	G3	Mutant	Codel	Unmethylated	NA	Alive
CGGA	CGGA_337	50	Female	G3	Mutant	Non-Codel	Methylated	NA	Alive
CGGA	CGGA_342	49	Female	G4	WT	NA	Methylated	NA	Alive
CGGA	CGGA_358	30	Female	G3	Mutant	Non-Codel	Methylated	NA	Alive
CGGA	CGGA_362	39	Female	G2	Mutant	Codel	Unmethylated	NA	NA
CGGA	CGGA_369	33	Male	G2	Mutant	Non-Codel	NA	NA	Dead
CGGA	CGGA_374	37	Male	G4	Mutant	Non-Codel	Methylated	NA	Alive
CGGA	CGGA_400	38	Female	G3	Mutant	Non-Codel	Methylated	NA	Alive
CGGA	CGGA_406	24	Female	G3	Mutant	Non-Codel	Unmethylated	NA	Alive
CGGA	CGGA_413	54	Male	G4	WT	Non-Codel	Unmethylated	NA	Dead
CGGA	CGGA_42	38	Male	G2	Mutant	Codel	Unmethylated	NA	Alive
CGGA	CGGA_420	39	Female	G3	Mutant	Codel	Methylated	NA	Dead
CGGA	CGGA_426	50	Male	G3	WT	Non-Codel	Unmethylated	NA	Alive
CGGA	CGGA_431	41	Male	G3	Mutant	Codel	Methylated	NA	Dead
CGGA	CGGA_446	35	Female	G2	Mutant	Codel	Unmethylated	NA	Dead
CGGA	CGGA_448	64	Male	G3	WT	Non-Codel	Unmethylated	NA	Alive
CGGA	CGGA_457	32	Male	G3	Mutant	Non-Codel	Methylated	NA	Alive
CGGA	CGGA_458	51	Male	G2	Mutant	Non-Codel	Methylated	NA	Alive
CGGA	CGGA_474	NA	Male	G3	WT	Non-Codel	Unmethylated	NA	Dead
CGGA	CGGA_479	36	Female	G2	Mutant	Codel	Unmethylated	NA	Dead
CGGA	CGGA_482	45	Male	G2	Mutant	Codel	Methylated	NA	Alive
CGGA	CGGA_483	59	Female	G4	WT	Non-Codel	Unmethylated	NA	Alive
CGGA	CGGA_485	31	Male	G2	Mutant	Codel	Unmethylated	NA	Dead
CGGA	CGGA_487	46	Male	G4	WT	Non-Codel	Unmethylated	NA	Alive
CGGA	CGGA_488	23	Male	G3	WT	Non-Codel	Unmethylated	NA	Alive
CGGA	CGGA_490	37	Female	G3	Mutant	Codel	Methylated	NA	Dead
CGGA	CGGA_491	36	Female	G4	Mutant	Non-Codel	Methylated	NA	Alive
CGGA	CGGA_492	27	Male	G3	WT	Non-Codel	Unmethylated	NA	Dead
CGGA	CGGA_493	32	Female	G2	Mutant	Non-Codel	Unmethylated	NA	Alive
CGGA	CGGA_494	58	Female	G4	WT	Non-Codel	Methylated	NA	Dead
CGGA	CGGA_495	53	Male	NA	WT	NA	Unmethylated	NA	Alive
CGGA	CGGA_499	51	Male	G4	WT	Non-Codel	Methylated	NA	Alive
CGGA	CGGA_501	40	Male	G2	Mutant	Codel	Methylated	NA	Dead
CGGA	CGGA_502	39	Male	G2	Mutant	Non-Codel	Methylated	NA	Dead
CGGA	CGGA_503	51	Male	G2	Mutant	Non-Codel	Unmethylated	NA	Dead
CGGA	CGGA_507	53	Female	G3	Mutant	Non-Codel	Methylated	NA	Alive
CGGA	CGGA_509	38	Male	G4	WT	Non-Codel	Unmethylated	NA	Alive
CGGA	CGGA_510	42	Male	G3	Mutant	Codel	Methylated	NA	Dead
CGGA	CGGA_518	27	Male	G4	Mutant	NA	Unmethylated	NA	Alive
CGGA	CGGA_521	32	Male	G3	WT	Non-Codel	Unmethylated	NA	Alive
CGGA	CGGA_525	61	Male	G4	WT	Non-Codel	Methylated	NA	Alive
CGGA	CGGA_530	41	Female	G4	WT	Non-Codel	Methylated	NA	Alive
CGGA	CGGA_538	43	Female	G2	Mutant	Codel	Unmethylated	NA	NA
CGGA	CGGA_541	36	Female	G2	WT	Non-Codel	Unmethylated	NA	Dead
CGGA	CGGA_543	43	Male	G2	Mutant	Codel	Methylated	NA	Dead
CGGA	CGGA_545	38	Female	G4	Mutant	Non-Codel	Methylated	NA	Alive
CGGA	CGGA_551	44	Male	G2	Mutant	Codel	Unmethylated	NA	Dead
CGGA	CGGA_554	46	Female	G3	NA	Non-Codel	Methylated	NA	Alive
CGGA	CGGA_560	43	Male	G3	Mutant	Non-Codel	Methylated	NA	Dead
CGGA	CGGA_564	47	Male	G3	WT	Non-Codel	Methylated	NA	Alive
CGGA	CGGA_565	51	Male	G3	WT	Non-Codel	Unmethylated	NA	Dead
CGGA	CGGA_568	14	Male	G4	WT	Non-Codel	Unmethylated	NA	Alive
CGGA	CGGA_578	61	Female	G3	WT	Non-Codel	Methylated	NA	Alive
CGGA	CGGA_580	43	Male	G2	Mutant	Non-Codel	Methylated	NA	Alive
CGGA	CGGA_583	36	Female	G2	Mutant	NA	Unmethylated	NA	Alive
CGGA	CGGA_591	50	Female	G3	Mutant	Non-Codel	Methylated	NA	Alive
CGGA	CGGA_598	61	Female	G3	Mutant	Codel	Methylated	NA	Alive
CGGA	CGGA_599	66	Female	G3	WT	Non-Codel	Unmethylated	NA	Alive
CGGA	CGGA_601	36	Male	G2	Mutant	Non-Codel	Unmethylated	NA	Alive
CGGA	CGGA_603	32	Male	G3	Mutant	Non-Codel	Methylated	NA	Dead
CGGA	CGGA_604	46	Male	G4	WT	Non-Codel	Methylated	NA	Alive
CGGA	CGGA_605	43	Male	G3	Mutant	Non-Codel	Methylated	NA	Dead
CGGA	CGGA_607	25	Male	G2	Mutant	Non-Codel	Unmethylated	NA	Dead
CGGA	CGGA_616	43	Male	G3	WT	Non-Codel	Methylated	NA	Alive
CGGA	CGGA_619	40	Male	G2	WT	Non-Codel	NA	NA	Alive
CGGA	CGGA_621	40	Male	G3	Mutant	Non-Codel	Unmethylated	NA	NA
CGGA	CGGA_624	50	Female	G4	WT	Non-Codel	Unmethylated	NA	Alive
CGGA	CGGA_625	33	Female	G3	Mutant	Codel	Unmethylated	NA	Alive
CGGA	CGGA_630	43	Male	G3	Mutant	Codel	Methylated	NA	Dead
CGGA	CGGA_632	29	Female	G2	Mutant	Non-Codel	Unmethylated	NA	Alive
CGGA	CGGA_633	56	Female	G2	WT	Non-Codel	Unmethylated	NA	Alive
CGGA	CGGA_634	35	Female	G3	Mutant	Non-Codel	Unmethylated	NA	Alive
CGGA	CGGA_635	45	Male	G2	Mutant	Codel	Unmethylated	NA	Dead
CGGA	CGGA_638	42	Male	G2	Mutant	Codel	Unmethylated	NA	Dead
CGGA	CGGA_641	51	Female	G3	Mutant	Codel	Unmethylated	NA	Alive
CGGA	CGGA_642	29	Male	G2	Mutant	Non-Codel	Unmethylated	NA	Dead
CGGA	CGGA_643	56	Male	G3	WT	Non-Codel	Unmethylated	NA	Alive
CGGA	CGGA_652	42	Male	G3	Mutant	Non-Codel	Methylated	NA	Alive
CGGA	CGGA_655	35	Male	G2	Mutant	Codel	Unmethylated	NA	Dead
CGGA	CGGA_658	55	Male	G4	WT	Non-Codel	Methylated	NA	Alive
CGGA	CGGA_659	50	Female	G2	WT	Non-Codel	Unmethylated	NA	Dead
CGGA	CGGA_661	42	Male	G3	WT	Non-Codel	Methylated	NA	Alive
CGGA	CGGA_662	59	Female	G2	Mutant	Codel	Unmethylated	NA	Alive
CGGA	CGGA_663	29	Female	G2	Mutant	Non-Codel	Unmethylated	NA	Dead
CGGA	CGGA_666	45	Female	G2	Mutant	Codel	Methylated	NA	Alive
CGGA	CGGA_669	56	Female	G4	WT	Codel	Unmethylated	NA	Alive
CGGA	CGGA_671	36	Female	G2	Mutant	Codel	Unmethylated	NA	Dead
CGGA	CGGA_675	23	Female	G2	Mutant	Codel	Unmethylated	NA	Dead
CGGA	CGGA_676	60	Male	G4	WT	Non-Codel	Unmethylated	NA	Alive
CGGA	CGGA_678	56	Male	G3	WT	Non-Codel	Unmethylated	NA	Alive
CGGA	CGGA_679	63	Female	G4	WT	Non-Codel	Methylated	NA	Alive
CGGA	CGGA_680	44	Male	G4	WT	Non-Codel	Unmethylated	NA	Alive
CGGA	CGGA_681	42	Male	NA	WT	NA	Methylated	NA	Alive
CGGA	CGGA_685	20	Female	G2	Mutant	Non-Codel	Methylated	NA	Alive
CGGA	CGGA_689	36	Female	G2	Mutant	Codel	Methylated	NA	Dead
CGGA	CGGA_694	34	Male	G2	Mutant	Non-Codel	Unmethylated	NA	Alive
CGGA	CGGA_698	61	Female	G2	Mutant	Non-Codel	Unmethylated	NA	Alive
CGGA	CGGA_700	24	Female	G4	Mutant	Non-Codel	Methylated	NA	Dead
CGGA	CGGA_703	31	Female	G3	Mutant	Non-Codel	NA	NA	Alive
CGGA	CGGA_704	36	Male	G2	Mutant	Non-Codel	Methylated	NA	Alive
CGGA	CGGA_705	41	Male	G3	Mutant	Non-Codel	Unmethylated	NA	Alive
CGGA	CGGA_707	39	Female	G2	Mutant	Codel	NA	NA	Alive
CGGA	CGGA_710	41	Male	G4	Mutant	Non-Codel	Methylated	NA	Alive
CGGA	CGGA_715	43	Male	G2	Mutant	Codel	Methylated	NA	Dead
CGGA	CGGA_719	51	Male	G4	Mutant	NA	Unmethylated	NA	Alive
CGGA	CGGA_720	46	Female	G2	Mutant	Non-Codel	Unmethylated	NA	Alive
CGGA	CGGA_721	45	Male	G2	Mutant	Non-Codel	Unmethylated	NA	Alive
CGGA	CGGA_724	32	Male	G2	Mutant	Non-Codel	Unmethylated	NA	Dead
CGGA	CGGA_725	58	Male	G2	Mutant	Codel	Unmethylated	NA	Dead
CGGA	CGGA_727	45	Male	G3	WT	Non-Codel	Methylated	NA	Alive
CGGA	CGGA_730	51	Female	G2	Mutant	Codel	NA	NA	Alive
CGGA	CGGA_731	50	Male	G4	WT	Non-Codel	Unmethylated	NA	Alive
CGGA	CGGA_732	35	Female	G3	WT	Non-Codel	Unmethylated	NA	NA
CGGA	CGGA_738	43	Male	G2	Mutant	Non-Codel	Unmethylated	NA	Dead
CGGA	CGGA_747	29	Male	G4	Mutant	Non-Codel	Methylated	NA	Alive
CGGA	CGGA_752	39	Male	G2	Mutant	Codel	Methylated	NA	Dead
CGGA	CGGA_757	45	Male	G2	Mutant	Non-Codel	Unmethylated	NA	Alive
CGGA	CGGA_759	30	Male	G4	Mutant	Non-Codel	Methylated	NA	Alive
CGGA	CGGA_760	34	Female	G2	Mutant	Codel	Methylated	NA	Dead
CGGA	CGGA_761	45	Male	G4	Mutant	Non-Codel	Methylated	NA	Alive
CGGA	CGGA_762	40	Female	G2	Mutant	Codel	Unmethylated	NA	Dead
CGGA	CGGA_763	52	Male	G3	WT	Non-Codel	Unmethylated	NA	Dead
CGGA	CGGA_766	32	Male	G2	Mutant	Codel	Methylated	NA	Dead
CGGA	CGGA_773	51	Female	G4	Mutant	Non-Codel	Unmethylated	NA	Alive
CGGA	CGGA_777	46	Male	G4	WT	Non-Codel	Unmethylated	NA	Alive
CGGA	CGGA_780	64	Female	G3	WT	Non-Codel	Unmethylated	NA	Alive
CGGA	CGGA_782	60	Male	G4	WT	Non-Codel	Unmethylated	NA	Alive
CGGA	CGGA_785	43	Male	G2	Mutant	Codel	Methylated	NA	Alive
CGGA	CGGA_789	50	Male	G4	WT	Non-Codel	Unmethylated	NA	Alive
CGGA	CGGA_791	55	Male	G3	WT	Non-Codel	Unmethylated	NA	Alive
CGGA	CGGA_796	60	Male	G2	WT	Non-Codel	Unmethylated	NA	Dead
CGGA	CGGA_799	53	Male	G3	Mutant	Codel	Methylated	NA	Alive
CGGA	CGGA_802	42	Male	G4	WT	Non-Codel	Unmethylated	NA	Alive
CGGA	CGGA_804	53	Female	G4	WT	Non-Codel	Methylated	NA	Dead
CGGA	CGGA_807	42	Male	G2	WT	Non-Codel	NA	NA	Dead
CGGA	CGGA_808	38	Male	G4	WT	Non-Codel	Unmethylated	NA	Dead
CGGA	CGGA_809	26	Male	G2	Mutant	Non-Codel	Unmethylated	NA	Alive
CGGA	CGGA_810	20	Male	G3	WT	Non-Codel	Unmethylated	NA	Alive
CGGA	CGGA_812	27	Male	G2	Mutant	Codel	NA	NA	Dead
CGGA	CGGA_815	53	Female	G2	Mutant	Non-Codel	Unmethylated	NA	Alive
CGGA	CGGA_818	46	Male	G2	Mutant	Non-Codel	NA	NA	Dead
CGGA	CGGA_822	46	Male	G4	Mutant	Non-Codel	Methylated	NA	Alive
CGGA	CGGA_825	36	Male	G3	Mutant	Non-Codel	NA	NA	Alive
CGGA	CGGA_831	55	Female	G4	WT	Non-Codel	Unmethylated	NA	Alive
CGGA	CGGA_834	24	Male	G2	WT	Non-Codel	Methylated	NA	Dead
CGGA	CGGA_835	31	Male	G2	Mutant	Codel	Methylated	NA	Dead
CGGA	CGGA_837	57	Male	G4	WT	Non-Codel	Methylated	NA	Alive
CGGA	CGGA_838	36	Female	G2	Mutant	Codel	Unmethylated	NA	Dead
CGGA	CGGA_842	63	Female	G4	WT	Non-Codel	Unmethylated	NA	Alive
CGGA	CGGA_843	29	Male	G2	Mutant	Codel	NA	NA	Dead
CGGA	CGGA_846	39	Female	G2	WT	Non-Codel	NA	NA	Dead
CGGA	CGGA_848	54	Female	G4	WT	Non-Codel	Unmethylated	NA	Dead
CGGA	CGGA_850	52	Female	G4	WT	Non-Codel	Unmethylated	NA	Dead
CGGA	CGGA_852	40	Male	G3	WT	Non-Codel	Unmethylated	NA	Alive
CGGA	CGGA_856	53	Male	G2	Mutant	Codel	Methylated	NA	Dead
CGGA	CGGA_858	42	Male	G2	Mutant	Codel	Unmethylated	NA	Dead
CGGA	CGGA_859	56	Male	G4	WT	Non-Codel	Unmethylated	NA	Alive
CGGA	CGGA_861	29	Male	G3	WT	Non-Codel	NA	NA	Alive
CGGA	CGGA_862	30	Male	G2	Mutant	Non-Codel	NA	NA	NA
CGGA	CGGA_863	42	Female	G2	WT	Non-Codel	Unmethylated	NA	Alive
CGGA	CGGA_864	34	Male	G2	Mutant	Codel	NA	NA	Dead
CGGA	CGGA_867	40	Female	G3	Mutant	Non-Codel	Methylated	NA	Alive
CGGA	CGGA_869	36	Female	G4	WT	Non-Codel	Unmethylated	NA	Dead
CGGA	CGGA_871	37	Male	G2	Mutant	Codel	Methylated	NA	Dead
CGGA	CGGA_876	60	Female	G4	WT	Non-Codel	Unmethylated	NA	Alive
CGGA	CGGA_878	42	Male	G4	WT	Non-Codel	Unmethylated	NA	Alive
CGGA	CGGA_881	23	Female	G3	WT	Non-Codel	NA	NA	Alive
CGGA	CGGA_882	30	Male	G3	Mutant	Non-Codel	NA	NA	Dead
CGGA	CGGA_883	39	Female	G2	Mutant	Non-Codel	NA	NA	NA
CGGA	CGGA_884	48	Female	G2	Mutant	Non-Codel	Methylated	NA	Alive
CGGA	CGGA_887	25	Male	G3	WT	Non-Codel	NA	NA	NA
CGGA	CGGA_888	29	Male	G3	Mutant	Codel	NA	NA	Alive
CGGA	CGGA_889	23	Male	G2	Mutant	Non-Codel	NA	NA	Dead
CGGA	CGGA_890	39	Male	G3	Mutant	Non-Codel	NA	NA	Alive
CGGA	CGGA_892	34	Male	G2	Mutant	Codel	Methylated	NA	Dead
CGGA	CGGA_893	36	Female	G2	Mutant	Non-Codel	Methylated	NA	Alive
CGGA	CGGA_898	38	Male	G2	Mutant	Non-Codel	Unmethylated	NA	Alive
CGGA	CGGA_899	48	Male	G4	Mutant	Non-Codel	Methylated	NA	Alive
CGGA	CGGA_901	40	Male	G3	Mutant	Non-Codel	NA	NA	Alive
CGGA	CGGA_902	54	Male	G4	WT	Non-Codel	Unmethylated	NA	Alive
CGGA	CGGA_903	27	Female	G3	Mutant	Non-Codel	NA	NA	Alive
CGGA	CGGA_904	33	Male	G2	Mutant	Non-Codel	Methylated	NA	Alive
CGGA	CGGA_905	46	Male	G2	Mutant	Non-Codel	NA	NA	Alive
CGGA	CGGA_908	35	Male	G2	Mutant	Non-Codel	Methylated	NA	Alive
CGGA	CGGA_909	39	Female	G2	Mutant	Non-Codel	Methylated	NA	Dead
CGGA	CGGA_D02	44	Male	G4	WT	Non-Codel	Methylated	NA	Alive
CGGA	CGGA_D03	44	Male	G4	WT	Non-Codel	Methylated	NA	Alive
CGGA	CGGA_D04	37	Male	G2	Mutant	Non-Codel	Methylated	NA	Dead
CGGA	CGGA_D06	49	Female	G3	WT	Codel	Unmethylated	NA	Alive
CGGA	CGGA_D07	36	Male	G2	Mutant	Codel	NA	NA	Dead
CGGA	CGGA_D09	57	Male	G4	WT	Non-Codel	Unmethylated	NA	Alive
CGGA	CGGA_D11	53	Female	G3	WT	Non-Codel	Methylated	NA	Alive
CGGA	CGGA_D14	27	Male	G3	Mutant	Non-Codel	Unmethylated	NA	NA
CGGA	CGGA_D15	38	Female	G2	Mutant	Codel	Methylated	NA	Dead
CGGA	CGGA_D16	59	Female	G3	WT	Non-Codel	Methylated	NA	Alive
CGGA	CGGA_D18	20	Male	G3	WT	Non-Codel	Methylated	NA	NA
CGGA	CGGA_D19	64	Female	G2	Mutant	Codel	Methylated	NA	Alive
CGGA	CGGA_D20	40	Female	G2	Mutant	Non-Codel	Unmethylated	NA	Alive
CGGA	CGGA_D21	37	Female	G3	Mutant	Non-Codel	NA	NA	Alive
CGGA	CGGA_D24	37	Female	G3	Mutant	Non-Codel	NA	NA	Alive
CGGA	CGGA_D26	55	Male	G4	WT	Non-Codel	Unmethylated	NA	Alive
CGGA	CGGA_D27	33	Male	G3	Mutant	Codel	Unmethylated	NA	Dead
CGGA	CGGA_D28	25	Male	G3	Mutant	Non-Codel	NA	NA	Alive
CGGA	CGGA_D29	36	Male	G2	Mutant	Codel	Methylated	NA	Dead
CGGA	CGGA_D30	70	Male	G4	WT	Non-Codel	NA	NA	Alive
CGGA	CGGA_D32	61	Male	G4	WT	Non-Codel	Unmethylated	NA	Alive
CGGA	CGGA_D33	38	Male	G3	Mutant	Non-Codel	Methylated	NA	Alive
CGGA	CGGA_D34	45	Male	G4	Mutant	Non-Codel	Methylated	NA	Alive
CGGA	CGGA_D35	68	Female	G4	WT	Non-Codel	Methylated	NA	Alive
CGGA	CGGA_D36	58	Male	G4	WT	Non-Codel	Methylated	NA	Alive
CGGA	CGGA_D37	55	Male	G4	WT	Non-Codel	Unmethylated	NA	Alive
CGGA	CGGA_D38	41	Female	G4	Mutant	Codel	Methylated	NA	Alive
CGGA	CGGA_D39	27	Female	G2	Mutant	Non-Codel	Methylated	NA	NA
CGGA	CGGA_D40	44	Male	G2	Mutant	Non-Codel	Methylated	NA	Dead
CGGA	CGGA_D44	18	Female	G3	WT	Non-Codel	NA	NA	Alive
CGGA	CGGA_D45	32	Male	G3	Mutant	Non-Codel	Methylated	NA	Dead
CGGA	CGGA_D46	36	Female	G3	Mutant	Non-Codel	Methylated	NA	Alive
CGGA	CGGA_D47	36	Male	G2	Mutant	Codel	Methylated	NA	Alive
CGGA	CGGA_D48	23	Female	G3	Mutant	Non-Codel	Methylated	NA	Alive
CGGA	CGGA_D49	32	Female	NA	Mutant	Codel	NA	NA	NA
CGGA	CGGA_D50	30	Male	G2	Mutant	Codel	NA	NA	Alive
CGGA	CGGA_D51	60	Female	G4	WT	Non-Codel	Unmethylated	NA	Alive
CGGA	CGGA_D52	46	Male	G3	Mutant	Codel	Unmethylated	NA	Dead
CGGA	CGGA_D53	30	Male	G4	WT	Non-Codel	Unmethylated	NA	NA
CGGA	CGGA_D56	45	Male	G3	Mutant	Non-Codel	Methylated	NA	Alive
CGGA	CGGA_D57	40	Male	G4	WT	Non-Codel	NA	NA	Alive
CGGA	CGGA_D58	24	Male	G3	WT	Codel	Unmethylated	NA	Alive
CGGA	CGGA_D59	30	Female	G4	Mutant	Non-Codel	Methylated	NA	NA
CGGA	CGGA_J023	36	Male	G3	Mutant	Non-Codel	NA	NA	Alive
CGGA	CGGA_J024	29	Female	G2	Mutant	Non-Codel	NA	NA	Dead
CGGA	CGGA_J030	38	Male	G2	Mutant	Codel	NA	NA	Dead
CGGA	CGGA_J042	38	Male	G2	Mutant	Non-Codel	NA	NA	Alive
CGGA	CGGA_J100	55	Male	G4	Mutant	Non-Codel	NA	NA	NA
CGGA	CGGA_J130	40	Male	G2	WT	Non-Codel	NA	NA	Dead
CGGA	CGGA_J50	27	Male	G2	Mutant	NA	NA	NA	Alive
CGGA	CGGA_J73	34	Female	G3	Mutant	NA	NA	NA	Alive
CGGA	CGGA_P100	67	Male	G4	WT	Non-Codel	NA	NA	Alive
CGGA	CGGA_P102	30	Male	G4	Mutant	Non-Codel	NA	NA	Alive
CGGA	CGGA_P103	34	Male	G2	Mutant	Codel	NA	NA	Dead
CGGA	CGGA_P104	36	Female	G3	Mutant	NA	NA	NA	Alive
CGGA	CGGA_P106	24	Male	G4	WT	Non-Codel	NA	NA	Alive
CGGA	CGGA_P107	26	Male	G2	Mutant	Non-Codel	NA	NA	NA
CGGA	CGGA_P108	30	Female	G3	WT	Non-Codel	NA	NA	Dead
CGGA	CGGA_P109	35	Male	G4	Mutant	Non-Codel	NA	NA	Alive
CGGA	CGGA_P11	38	Female	G2	Mutant	Non-Codel	NA	NA	NA
CGGA	CGGA_P110	56	Female	G3	WT	Non-Codel	NA	NA	Alive
CGGA	CGGA_P111	44	Female	G2	Mutant	Codel	NA	NA	Dead
CGGA	CGGA_P112	65	Male	G4	WT	Non-Codel	NA	NA	Alive
CGGA	CGGA_P113	32	Male	G2	WT	Non-Codel	NA	NA	Dead
CGGA	CGGA_P114	32	Male	G2	Mutant	Codel	NA	NA	Alive
CGGA	CGGA_P115	25	Male	G2	WT	NA	NA	NA	Dead
CGGA	CGGA_P116	58	Male	G4	WT	NA	NA	NA	Alive
CGGA	CGGA_P121	39	Male	G2	WT	Non-Codel	NA	NA	Dead
CGGA	CGGA_P122	43	Male	G2	Mutant	Codel	NA	NA	Dead
CGGA	CGGA_P128	41	Male	G2	Mutant	Non-Codel	NA	NA	Dead
CGGA	CGGA_P13	40	Female	G2	Mutant	Codel	NA	NA	Dead
CGGA	CGGA_P131	45	Female	G3	Mutant	Codel	NA	NA	Dead
CGGA	CGGA_P132	42	Male	G2	Mutant	Codel	NA	NA	Dead
CGGA	CGGA_P136	41	Female	G4	WT	NA	NA	NA	Alive
CGGA	CGGA_P137	42	Male	G2	Mutant	Non-Codel	NA	NA	Dead
CGGA	CGGA_P142	45	Male	G3	Mutant	Codel	NA	NA	Dead
CGGA	CGGA_P143	66	Female	G4	WT	Non-Codel	NA	NA	Alive
CGGA	CGGA_P144	44	Male	G3	Mutant	Non-Codel	NA	NA	Dead
CGGA	CGGA_P145	53	Male	G2	Mutant	Non-Codel	NA	NA	Alive
CGGA	CGGA_P146	31	Male	G2	Mutant	Non-Codel	NA	NA	Dead
CGGA	CGGA_P147	52	Male	G2	Mutant	Non-Codel	NA	NA	Alive
CGGA	CGGA_P15	49	Male	G4	NA	Non-Codel	NA	NA	Alive
CGGA	CGGA_P150	34	Male	G2	Mutant	Non-Codel	NA	NA	Dead
CGGA	CGGA_P151	46	Female	G2	Mutant	Non-Codel	NA	NA	Dead
CGGA	CGGA_P153	45	Male	G2	Mutant	NA	NA	NA	Dead
CGGA	CGGA_P154	50	Male	G4	Mutant	NA	NA	NA	NA
CGGA	CGGA_P155	50	Male	G2	WT	Non-Codel	NA	NA	Dead
CGGA	CGGA_P156	30	Male	G2	Mutant	Codel	NA	NA	Dead
CGGA	CGGA_P157	55	Female	G3	WT	Non-Codel	NA	NA	Alive
CGGA	CGGA_P158	27	Male	G2	Mutant	NA	NA	NA	Dead
CGGA	CGGA_P159	59	Male	G3	WT	Non-Codel	NA	NA	Alive
CGGA	CGGA_P16	38	Male	G4	Mutant	Codel	NA	NA	NA
CGGA	CGGA_P160	72	Female	G4	WT	Non-Codel	NA	NA	Alive
CGGA	CGGA_P163	45	Female	G3	Mutant	Non-Codel	Unmethylated	NA	Alive
CGGA	CGGA_P164	27	Male	G4	WT	NA	NA	NA	Dead
CGGA	CGGA_P165	51	Female	G3	Mutant	NA	NA	NA	Alive
CGGA	CGGA_P17	30	Male	G3	Mutant	Codel	NA	NA	Dead
CGGA	CGGA_P172	33	Male	G3	Mutant	NA	NA	NA	Alive
CGGA	CGGA_P173	31	Male	G2	Mutant	Non-Codel	Unmethylated	NA	Dead
CGGA	CGGA_P174	31	Male	G2	Mutant	Codel	NA	NA	Dead
CGGA	CGGA_P175	45	Male	G4	WT	NA	NA	NA	Alive
CGGA	CGGA_P176	32	Female	G2	Mutant	Codel	NA	NA	Dead
CGGA	CGGA_P177	43	Male	G2	WT	Non-Codel	Methylated	NA	Dead
CGGA	CGGA_P178	52	Female	G4	WT	NA	Methylated	NA	Dead
CGGA	CGGA_P179	53	Female	G2	Mutant	Non-Codel	Methylated	NA	Dead
CGGA	CGGA_P18	40	Male	G3	Mutant	Non-Codel	NA	NA	Alive
CGGA	CGGA_P180	47	Male	G4	Mutant	NA	NA	NA	Alive
CGGA	CGGA_P181	21	Female	G3	WT	Non-Codel	NA	NA	Alive
CGGA	CGGA_P182	58	Female	G4	WT	Non-Codel	NA	NA	Dead
CGGA	CGGA_P183	58	Male	G3	Mutant	Codel	NA	NA	Dead
CGGA	CGGA_P185	41	Female	G3	Mutant	Non-Codel	NA	NA	Alive
CGGA	CGGA_P19	39	Male	G2	Mutant	Non-Codel	NA	NA	Dead
CGGA	CGGA_P199	66	Male	G4	WT	Non-Codel	NA	NA	Alive
CGGA	CGGA_P20	58	Female	G2	Mutant	Non-Codel	NA	NA	Dead
CGGA	CGGA_P205	66	Male	G4	WT	NA	NA	NA	Alive
CGGA	CGGA_P21	25	Male	G2	Mutant	Non-Codel	NA	NA	Dead
CGGA	CGGA_P22	62	Male	G4	WT	Non-Codel	NA	NA	Alive
CGGA	CGGA_P23	62	Female	G3	WT	NA	NA	NA	Alive
CGGA	CGGA_P25	64	Male	G4	WT	NA	NA	NA	Alive
CGGA	CGGA_P265	36	Male	G3	WT	NA	Methylated	NA	Alive
CGGA	CGGA_P266	28	Female	G3	WT	NA	Methylated	NA	Alive
CGGA	CGGA_P269	47	Female	G3	WT	Codel	NA	NA	Alive
CGGA	CGGA_P27	37	Female	G2	Mutant	Non-Codel	NA	NA	Dead
CGGA	CGGA_P270	33	Male	G2	Mutant	Non-Codel	Unmethylated	NA	Alive
CGGA	CGGA_P271	42	Male	G2	Mutant	NA	Methylated	NA	Dead
CGGA	CGGA_P279	47	Female	G3	Mutant	Codel	NA	NA	Dead
CGGA	CGGA_P28	61	Male	G4	WT	Non-Codel	NA	NA	Alive
CGGA	CGGA_P280	52	Female	G4	WT	Non-Codel	Methylated	NA	Dead
CGGA	CGGA_P283	38	Male	G4	WT	Non-Codel	Methylated	NA	Dead
CGGA	CGGA_P286	57	Female	G2	Mutant	Codel	Methylated	NA	Dead
CGGA	CGGA_P29	22	Female	G3	Mutant	NA	NA	NA	Alive
CGGA	CGGA_P295	46	Male	G4	WT	Non-Codel	Unmethylated	NA	Alive
CGGA	CGGA_P298	50	Female	G3	Mutant	Codel	Methylated	NA	Dead
CGGA	CGGA_P3	32	Male	G3	Mutant	NA	NA	NA	Dead
CGGA	CGGA_P30	48	Male	G2	WT	Non-Codel	NA	NA	Alive
CGGA	CGGA_P306	49	Male	G2	Mutant	Codel	Methylated	NA	Alive
CGGA	CGGA_P308	38	Male	G3	Mutant	Non-Codel	Methylated	NA	Alive
CGGA	CGGA_P31	42	Male	G2	WT	Non-Codel	NA	NA	Dead
CGGA	CGGA_P310	47	Female	G3	NA	Codel	Methylated	NA	Alive
CGGA	CGGA_P311	36	Male	G2	Mutant	Non-Codel	Methylated	NA	Dead
CGGA	CGGA_P314	34	Female	G3	Mutant	Codel	Methylated	NA	Dead
CGGA	CGGA_P315	47	Female	G2	Mutant	Non-Codel	NA	NA	Alive
CGGA	CGGA_P316	44	Male	G2	NA	Non-Codel	NA	NA	Dead
CGGA	CGGA_P319	37	Male	G3	Mutant	Non-Codel	Methylated	NA	Alive
CGGA	CGGA_P326	48	Female	G3	Mutant	Non-Codel	Methylated	NA	Dead
CGGA	CGGA_P328	54	Female	G3	Mutant	Non-Codel	NA	NA	Alive
CGGA	CGGA_P335	42	Male	G4	Mutant	Codel	Methylated	NA	Dead
CGGA	CGGA_P337	61	Female	G3	Mutant	Codel	Methylated	NA	Alive
CGGA	CGGA_P338	51	Male	G2	WT	Non-Codel	Methylated	NA	Dead
CGGA	CGGA_P346	42	Male	G2	Mutant	Non-Codel	NA	NA	Dead
CGGA	CGGA_P356	22	Female	G2	Mutant	Non-Codel	Methylated	NA	Alive
CGGA	CGGA_P358	44	Male	G2	Mutant	Non-Codel	Unmethylated	NA	Dead
CGGA	CGGA_P364	41	Female	G3	Mutant	Non-Codel	Methylated	NA	Alive
CGGA	CGGA_P385	22	Male	G4	WT	Non-Codel	NA	NA	Dead
[truncated: 1,084 more rows]
