# Supplementary material for: Hyaluronic acids mediate the infiltration, migration, and M2 polarization of macrophages: evaluating metabolic molecular phenotypes in gliomas
Source: Mol Oncol. 2022 Oct 10;16(22):3927–48. doi: 10.1002/1878-0261.13315 (PMC9718117; doi:10.1002/1878-0261.13315)
Supplement: Supplementary file 4 — Table S3. Metabolic pathways in cluster 1. [file MOL2-16-3927-s002.xlsx]

## Sheet: Sheet 1
Table S3. Metabolic pathways in cluster 1
Pathways	HR	lower.95	upper.95	pvalue
alpha-Linoleic Acid Metabolism	0.845277	0.630729	1.13281	0.260497
Amino Sugar and Nucleotide Sugar Metabolism	2.20839	1.56847	3.10938	5.67326e-06
Cyclooxygenase Arachidonic Acid Metabolism	1.48717	1.24478	1.77677	1.23116e-05
Ether Lipid Metabolism	0.784822	0.545422	1.1293	0.191884
Glutathione Metabolism	2.14643	1.53434	3.00271	8.21995e-06
Glycine, Serine and Threonine Metabolism	1.01359	0.728191	1.41083	0.936252
Glycosaminoglycan Biosynthesis	1.84878	1.19882	2.85113	0.00542909
Glycosaminoglycan Degradation	2.23905	1.69392	2.9596	1.49285e-08
Kynurenine Metabolism	1.25192	1.03271	1.51765	0.0221551
Linoleic Acid Metabolism	0.72011	0.549492	0.943705	0.0173157
Mucin Type O-Glycan Biosynthesis	1.52657	1.14025	2.04376	0.00448818
N-Glycan Biosynthesis	1.92267	1.36463	2.70892	0.000186031
Nicotinamide Adenine Dinucleotide Biosynthesis	0.923928	0.76057	1.12237	0.425436
Nicotinate and Nicotinamide Metabolism	1.80852	1.2577	2.60057	0.00138786
Other Glycan Degradation	1.78502	1.42922	2.2294	3.24382e-07
Other Types of O-Glycan Biosynthesis	1.82993	1.30429	2.56741	0.000469423
Pantothenate and CoA Biosynthesis	2.00795	1.47025	2.7423	1.16683e-05
Polyamine Biosynthesis	1.62681	1.19265	2.21902	0.0021246
Shingolipid Metabolism	0.960898	0.65592	1.40768	0.837772
Thromboxane Biosynthesis	1.11352	0.971725	1.276	0.121805
Transsulfuration	0.984796	0.812591	1.19349	0.875855
Vitamin K	1.42281	1.20814	1.67562	2.37927e-05
